# Supplementary material for: Near-complete de novo assembly of Tricholoma bakamatsutake chromosomes revealed the structural divergence and differentiation of Tricholoma genomes
Source: G3 (Bethesda). 2023 Sep 2;13(11):jkad198. doi: 10.1093/g3journal/jkad198 (PMC10627285; doi:10.1093/g3journal/jkad198)
Supplement: jkad198_Supplementary_Data [file jkad198_supplementary_data.zip]

Archive with 5 entries (4 files):
- File_S1_G3-2023-404452/
- File_S1_G3-2023-404452.bz2
- File_S1_G3-2023-404452/File_S1_G3-2023-404452
- Supplemental_Figures_G3-2023-404452.pdf
- Supplemental_Tables_G3-2023-404452.pdf
