# Supplementary material for: Near-complete de novo assembly of Tricholoma bakamatsutake chromosomes revealed the structural divergence and differentiation of Tricholoma genomes
Source: G3 (Bethesda). 2023 Sep 2;13(11):jkad198. doi: 10.1093/g3journal/jkad198 (PMC10627285; doi:10.1093/g3journal/jkad198)
Supplement: jkad198_Supplementary_Data [file jkad198_supplementary_data.zip › File_S1_G3-2023-404452/File_S1_G3-2023-404452]

##gff-version 3
##sequence-region chr01 1 14073764
chr01	annotation	remark	1	14073764	.	.	.	gff-version=3
chr01	maker	gene	45195	45959	0	-	.	ID=SF01g00010;prediction_source=maker_Tmat_RNA-seq:augustus_masked-chr01-processed-gene-0.16-mRNA-1
chr01	maker	mRNA	45195	45959	0	-	.	ID=SF01g00010.t1;Parent=SF01g00010
chr01	maker	exon	45905	45959	0	-	.	Parent=SF01g00010.t1
chr01	maker	exon	45827	45853	0	-	.	Parent=SF01g00010.t1
chr01	maker	exon	45658	45743	0	-	.	Parent=SF01g00010.t1
chr01	maker	exon	45322	45602	0	-	.	Parent=SF01g00010.t1
chr01	maker	exon	45195	45267	0	-	.	Parent=SF01g00010.t1
chr01	maker	CDS	45905	45959	0	-	0	Parent=SF01g00010.t1
chr01	maker	CDS	45827	45853	0	-	2	Parent=SF01g00010.t1
chr01	maker	CDS	45658	45743	0	-	2	Parent=SF01g00010.t1
chr01	maker	CDS	45322	45602	0	-	0	Parent=SF01g00010.t1
chr01	maker	CDS	45195	45267	0	-	1	Parent=SF01g00010.t1
chr01	AUGUSTUS	gene	48259	48975	0.13	-	.	ID=SF01g00020;prediction_source=braker_Tmat_RNA-seq:g3740.t1
chr01	AUGUSTUS	mRNA	48259	48975	0.13	-	.	ID=SF01g00020.t1;Parent=SF01g00020
chr01	AUGUSTUS	exon	48259	48735	0	-	.	Parent=SF01g00020.t1
chr01	AUGUSTUS	exon	48792	48874	0	-	.	Parent=SF01g00020.t1
chr01	AUGUSTUS	exon	48924	48975	0	-	.	Parent=SF01g00020.t1
chr01	AUGUSTUS	CDS	48259	48735	0.93	-	0	Parent=SF01g00020.t1
chr01	AUGUSTUS	CDS	48792	48874	0.6	-	2	Parent=SF01g00020.t1
chr01	AUGUSTUS	CDS	48924	48975	0.16	-	0	Parent=SF01g00020.t1
chr01	maker	gene	49280	50239	0	-	.	ID=SF01g00030;prediction_source=maker_Tmat_RNA-seq:snap_masked-chr01-processed-gene-0.10-mRNA-1
chr01	maker	mRNA	49280	50239	0	-	.	ID=SF01g00030.t1;Parent=SF01g00030;Note=hypothetical protein M378DRAFT_123162 [Amanita muscaria Koide BX008]
chr01	maker	exon	49280	50239	0	-	.	Parent=SF01g00030.t1
chr01	maker	CDS	49280	50239	0	-	0	Parent=SF01g00030.t1
chr01	maker	gene	50413	50709	0	+	.	ID=SF01g00040;prediction_source=maker_Tmat_RNA-seq:snap_masked-chr01-processed-gene-0.0-mRNA-1
chr01	maker	mRNA	50413	50709	0	+	.	ID=SF01g00040.t1;Parent=SF01g00040;Note=hypothetical protein AX14_001771 [Amanita brunnescens Koide BX004]
chr01	maker	exon	50413	50709	0	+	.	Parent=SF01g00040.t1
chr01	maker	CDS	50413	50709	0	+	0	Parent=SF01g00040.t1
chr01	maker	gene	50812	51219	0	+	.	ID=SF01g00050;prediction_source=maker_Tmat_RNA-seq:snap_masked-chr01-processed-gene-0.1-mRNA-1
chr01	maker	mRNA	50812	51219	0	+	.	ID=SF01g00050.t1;Parent=SF01g00050
chr01	maker	exon	50812	51219	0	+	.	Parent=SF01g00050.t1
chr01	maker	CDS	50812	51219	0	+	0	Parent=SF01g00050.t1
chr01	maker	gene	51549	52847	0	+	.	ID=SF01g00060;prediction_source=maker_Tmat_RNA-seq:genemark-chr01-processed-gene-0.32-mRNA-1
chr01	maker	mRNA	51549	52847	0	+	.	ID=SF01g00060.t1;Parent=SF01g00060;Note=hypothetical protein BDZ97DRAFT_1856451 [Flammula alnicola]
chr01	maker	exon	51549	52046	0	+	.	Parent=SF01g00060.t1
chr01	maker	exon	52140	52847	0	+	.	Parent=SF01g00060.t1
chr01	maker	CDS	51549	52046	0	+	0	Parent=SF01g00060.t1
chr01	maker	CDS	52140	52847	0	+	0	Parent=SF01g00060.t1
chr01	maker	gene	53123	53353	0	-	.	ID=SF01g00070;prediction_source=maker_Tmat_RNA-seq:snap_masked-chr01-processed-gene-0.11-mRNA-1
chr01	maker	mRNA	53123	53353	0	-	.	ID=SF01g00070.t1;Parent=SF01g00070;Note=hypothetical protein CVT25_002173 [Psilocybe cyanescens]
chr01	maker	exon	53123	53353	0	-	.	Parent=SF01g00070.t1
chr01	maker	CDS	53123	53353	0	-	0	Parent=SF01g00070.t1
chr01	maker	gene	54948	56240	0	+	.	ID=SF01g00080;prediction_source=maker_Tmat_RNA-seq:snap_masked-chr01-processed-gene-0.4-mRNA-1
chr01	maker	mRNA	54948	56240	0	+	.	ID=SF01g00080.t1;Parent=SF01g00080;Note=hypothetical protein BYT27DRAFT_6686698%2C partial [Phlegmacium glaucopus]
chr01	maker	exon	54948	56240	0	+	.	Parent=SF01g00080.t1
chr01	maker	CDS	54948	56240	0	+	0	Parent=SF01g00080.t1
chr01	maker	gene	56333	56521	0	+	.	ID=SF01g00090;prediction_source=maker_Tmat_RNA-seq:snap_masked-chr01-processed-gene-0.5-mRNA-1
chr01	maker	mRNA	56333	56521	0	+	.	ID=SF01g00090.t1;Parent=SF01g00090
chr01	maker	exon	56333	56521	0	+	.	Parent=SF01g00090.t1
chr01	maker	CDS	56333	56521	0	+	0	Parent=SF01g00090.t1
chr01	maker	gene	62504	63846	0	-	.	ID=SF01g00100;prediction_source=maker_Tmat_RNA-seq:augustus_masked-chr01-processed-gene-0.18-mRNA-1
chr01	maker	mRNA	62504	63846	0	-	.	ID=SF01g00100.t1;Parent=SF01g00100
chr01	maker	exon	63651	63846	0	-	.	Parent=SF01g00100.t1
chr01	maker	exon	63487	63600	0	-	.	Parent=SF01g00100.t1
chr01	maker	exon	62969	63430	0	-	.	Parent=SF01g00100.t1
chr01	maker	exon	62504	62514	0	-	.	Parent=SF01g00100.t1
chr01	maker	CDS	63651	63846	0	-	0	Parent=SF01g00100.t1
chr01	maker	CDS	63487	63600	0	-	2	Parent=SF01g00100.t1
chr01	maker	CDS	62969	63430	0	-	2	Parent=SF01g00100.t1
chr01	maker	CDS	62504	62514	0	-	2	Parent=SF01g00100.t1
chr01	maker	gene	66935	67363	0	+	.	ID=SF01g00110;prediction_source=maker_Tmat_RNA-seq:augustus_masked-chr01-processed-gene-0.14-mRNA-1
chr01	maker	mRNA	66935	67363	0	+	.	ID=SF01g00110.t1;Parent=SF01g00110;Note=hypothetical protein DXG03_002755 [Asterophora parasitica]
chr01	maker	exon	66935	67363	0	+	.	Parent=SF01g00110.t1
chr01	maker	CDS	66935	67363	0	+	0	Parent=SF01g00110.t1
chr01	maker	gene	69919	70539	0	-	.	ID=SF01g00120;prediction_source=maker_Tmat_RNA-seq:snap_masked-chr01-processed-gene-0.12-mRNA-1
chr01	maker	mRNA	69919	70539	0	-	.	ID=SF01g00120.t1;Parent=SF01g00120;Note=hypothetical protein L208DRAFT_443706 [Tricholoma matsutake 945]
chr01	maker	exon	69919	70539	0	-	.	Parent=SF01g00120.t1
chr01	maker	CDS	69919	70539	0	-	0	Parent=SF01g00120.t1
chr01	maker	gene	81513	82063	0	+	.	ID=SF01g00130;prediction_source=maker_Tmat_RNA-seq:augustus_masked-chr01-processed-gene-0.15-mRNA-1
chr01	maker	mRNA	81513	82063	0	+	.	ID=SF01g00130.t1;Parent=SF01g00130
chr01	maker	exon	81513	81634	0	+	.	Parent=SF01g00130.t1
chr01	maker	exon	81688	82063	0	+	.	Parent=SF01g00130.t1
chr01	maker	CDS	81513	81634	0	+	0	Parent=SF01g00130.t1
chr01	maker	CDS	81688	82063	0	+	1	Parent=SF01g00130.t1
chr01	maker	gene	82091	82333	0	+	.	ID=SF01g00140;prediction_source=maker_Tmat_RNA-seq:snap_masked-chr01-processed-gene-0.7-mRNA-1
chr01	maker	mRNA	82091	82333	0	+	.	ID=SF01g00140.t1;Parent=SF01g00140
chr01	maker	exon	82091	82333	0	+	.	Parent=SF01g00140.t1
chr01	maker	CDS	82091	82333	0	+	0	Parent=SF01g00140.t1
chr01	maker	gene	94058	95064	0	+	.	ID=SF01g00150;prediction_source=maker_Tmat_RNA-seq:genemark-chr01-processed-gene-1.0-mRNA-1
chr01	maker	mRNA	94058	95064	0	+	.	ID=SF01g00150.t1;Parent=SF01g00150
chr01	maker	exon	94058	94321	0	+	.	Parent=SF01g00150.t1
chr01	maker	exon	94621	95064	0	+	.	Parent=SF01g00150.t1
chr01	maker	CDS	94058	94321	0	+	0	Parent=SF01g00150.t1
chr01	maker	CDS	94621	95064	0	+	0	Parent=SF01g00150.t1
chr01	maker	gene	134290	134634	0	-	.	ID=SF01g00160;prediction_source=maker_Tmat_RNA-seq:snap_masked-chr01-processed-gene-1.36-mRNA-1
chr01	maker	mRNA	134290	134634	0	-	.	ID=SF01g00160.t1;Parent=SF01g00160;Note=hypothetical protein F5887DRAFT_1075657 [Amanita rubescens]
chr01	maker	exon	134290	134634	0	-	.	Parent=SF01g00160.t1
chr01	maker	CDS	134290	134634	0	-	0	Parent=SF01g00160.t1
chr01	maker	gene	214697	215071	0	-	.	ID=SF01g00170;prediction_source=maker_Tmat_RNA-seq:snap_masked-chr01-processed-gene-2.3-mRNA-1
chr01	maker	mRNA	214697	215071	0	-	.	ID=SF01g00170.t1;Parent=SF01g00170;Note=hypothetical protein L208DRAFT_1312426 [Tricholoma matsutake 945]
chr01	maker	exon	214697	215071	0	-	.	Parent=SF01g00170.t1
chr01	maker	CDS	214697	215071	0	-	0	Parent=SF01g00170.t1
chr01	maker	gene	223228	223440	0	+	.	ID=SF01g00180;prediction_source=maker_Tmat_RNA-seq:snap_masked-chr01-processed-gene-2.2-mRNA-1
chr01	maker	mRNA	223228	223440	0	+	.	ID=SF01g00180.t1;Parent=SF01g00180
chr01	maker	exon	223228	223440	0	+	.	Parent=SF01g00180.t1
chr01	maker	CDS	223228	223440	0	+	0	Parent=SF01g00180.t1
chr01	maker	gene	223468	223692	0	-	.	ID=SF01g00190;prediction_source=maker_Tmat_RNA-seq:snap_masked-chr01-processed-gene-2.4-mRNA-1
chr01	maker	mRNA	223468	223692	0	-	.	ID=SF01g00190.t1;Parent=SF01g00190
chr01	maker	exon	223468	223692	0	-	.	Parent=SF01g00190.t1
chr01	maker	CDS	223468	223692	0	-	0	Parent=SF01g00190.t1
chr01	maker	gene	244388	245424	0	-	.	ID=SF01g00200;prediction_source=maker_Tmat_RNA-seq:genemark-chr01-processed-gene-2.27-mRNA-1
chr01	maker	mRNA	244388	245424	0	-	.	ID=SF01g00200.t1;Parent=SF01g00200;Note=hypothetical protein L208DRAFT_1378029 [Tricholoma matsutake 945]
chr01	maker	exon	245300	245424	0	-	.	Parent=SF01g00200.t1
chr01	maker	exon	245069	245241	0	-	.	Parent=SF01g00200.t1
chr01	maker	exon	244750	244903	0	-	.	Parent=SF01g00200.t1
chr01	maker	exon	244584	244691	0	-	.	Parent=SF01g00200.t1
chr01	maker	exon	244388	244529	0	-	.	Parent=SF01g00200.t1
chr01	maker	CDS	245300	245424	0	-	0	Parent=SF01g00200.t1
chr01	maker	CDS	245069	245241	0	-	1	Parent=SF01g00200.t1
chr01	maker	CDS	244750	244903	0	-	2	Parent=SF01g00200.t1
chr01	maker	CDS	244584	244691	0	-	1	Parent=SF01g00200.t1
chr01	maker	CDS	244388	244529	0	-	1	Parent=SF01g00200.t1
chr01	AUGUSTUS	gene	323151	325769	0.27	+	.	ID=SF01g00210;prediction_source=braker_Tmat_RNA-seq:g3749.t1
chr01	AUGUSTUS	mRNA	323151	325769	0.27	+	.	ID=SF01g00210.t1;Parent=SF01g00210;Note=hypothetical protein EIP86_009534%2C partial [Pleurotus ostreatoroseus]
chr01	AUGUSTUS	exon	323151	323174	0	+	.	Parent=SF01g00210.t1
chr01	AUGUSTUS	exon	323230	323337	0	+	.	Parent=SF01g00210.t1
chr01	AUGUSTUS	exon	323401	323978	0	+	.	Parent=SF01g00210.t1
chr01	AUGUSTUS	exon	324039	324340	0	+	.	Parent=SF01g00210.t1
chr01	AUGUSTUS	exon	325312	325364	0	+	.	Parent=SF01g00210.t1
chr01	AUGUSTUS	exon	325416	325769	0	+	.	Parent=SF01g00210.t1
chr01	AUGUSTUS	CDS	323151	323174	0.58	+	0	Parent=SF01g00210.t1
chr01	AUGUSTUS	CDS	323230	323337	0.7	+	0	Parent=SF01g00210.t1
chr01	AUGUSTUS	CDS	323401	323978	0.83	+	0	Parent=SF01g00210.t1
chr01	AUGUSTUS	CDS	324039	324340	0.68	+	1	Parent=SF01g00210.t1
chr01	AUGUSTUS	CDS	325312	325364	0.96	+	2	Parent=SF01g00210.t1
chr01	AUGUSTUS	CDS	325416	325769	0.97	+	0	Parent=SF01g00210.t1
chr01	AUGUSTUS	gene	330825	332263	0.58	-	.	ID=SF01g00220;prediction_source=braker_Tmat_RNA-seq:g3750.t1
chr01	AUGUSTUS	mRNA	330825	332263	0.58	-	.	ID=SF01g00220.t1;Parent=SF01g00220;Note=hypothetical protein L208DRAFT_49323 [Tricholoma matsutake 945]
chr01	AUGUSTUS	exon	330825	332064	0	-	.	Parent=SF01g00220.t1
chr01	AUGUSTUS	exon	332184	332263	0	-	.	Parent=SF01g00220.t1
chr01	AUGUSTUS	CDS	330825	332064	0.84	-	1	Parent=SF01g00220.t1
chr01	AUGUSTUS	CDS	332184	332263	0.7	-	0	Parent=SF01g00220.t1
chr01	AUGUSTUS	gene	332311	333161	0.7	-	.	ID=SF01g00230;prediction_source=braker_Tmat_RNA-seq:g3751.t1
chr01	AUGUSTUS	mRNA	332311	333161	0.7	-	.	ID=SF01g00230.t1;Parent=SF01g00230;Note=hypothetical protein L208DRAFT_1378014 [Tricholoma matsutake 945]
chr01	AUGUSTUS	exon	332311	332455	0	-	.	Parent=SF01g00230.t1
chr01	AUGUSTUS	exon	332509	333161	0	-	.	Parent=SF01g00230.t1
chr01	AUGUSTUS	CDS	332311	332455	0.7	-	1	Parent=SF01g00230.t1
chr01	AUGUSTUS	CDS	332509	333161	1	-	0	Parent=SF01g00230.t1
chr01	maker	gene	354053	354562	0	-	.	ID=SF01g00240;prediction_source=maker_Tmat_RNA-seq:augustus_masked-chr01-processed-gene-3.38-mRNA-1
chr01	maker	mRNA	354053	354562	0	-	.	ID=SF01g00240.t1;Parent=SF01g00240
chr01	maker	exon	354375	354562	0	-	.	Parent=SF01g00240.t1
chr01	maker	exon	354158	354324	0	-	.	Parent=SF01g00240.t1
chr01	maker	exon	354053	354108	0	-	.	Parent=SF01g00240.t1
chr01	maker	CDS	354375	354562	0	-	0	Parent=SF01g00240.t1
chr01	maker	CDS	354158	354324	0	-	1	Parent=SF01g00240.t1
chr01	maker	CDS	354053	354108	0	-	2	Parent=SF01g00240.t1
chr01	maker	gene	355779	355961	0	-	.	ID=SF01g00250;prediction_source=maker_Tmat_RNA-seq:snap_masked-chr01-processed-gene-3.47-mRNA-1
chr01	maker	mRNA	355779	355961	0	-	.	ID=SF01g00250.t1;Parent=SF01g00250
chr01	maker	exon	355779	355961	0	-	.	Parent=SF01g00250.t1
chr01	maker	CDS	355779	355961	0	-	0	Parent=SF01g00250.t1
chr01	maker	gene	357001	357280	0	+	.	ID=SF01g00260;prediction_source=maker_Tmat_RNA-seq:augustus_masked-chr01-processed-gene-3.36-mRNA-1
chr01	maker	mRNA	357001	357280	0	+	.	ID=SF01g00260.t1;Parent=SF01g00260
chr01	maker	exon	357001	357049	0	+	.	Parent=SF01g00260.t1
chr01	maker	exon	357096	357280	0	+	.	Parent=SF01g00260.t1
chr01	maker	CDS	357001	357049	0	+	0	Parent=SF01g00260.t1
chr01	maker	CDS	357096	357280	0	+	2	Parent=SF01g00260.t1
chr01	AUGUSTUS	gene	359639	359968	0.52	-	.	ID=SF01g00270;prediction_source=braker_Tmat_RNA-seq:g3753.t1
chr01	AUGUSTUS	mRNA	359639	359968	0.52	-	.	ID=SF01g00270.t1;Parent=SF01g00270
chr01	AUGUSTUS	exon	359639	359874	0	-	.	Parent=SF01g00270.t1
chr01	AUGUSTUS	exon	359929	359968	0	-	.	Parent=SF01g00270.t1
chr01	AUGUSTUS	CDS	359639	359874	0.8	-	2	Parent=SF01g00270.t1
chr01	AUGUSTUS	CDS	359929	359968	0.52	-	0	Parent=SF01g00270.t1
chr01	maker	gene	360854	361183	0	-	.	ID=SF01g00280;prediction_source=maker_Tmat_RNA-seq:snap_masked-chr01-processed-gene-3.48-mRNA-1
chr01	maker	mRNA	360854	361183	0	-	.	ID=SF01g00280.t1;Parent=SF01g00280
chr01	maker	exon	360854	361183	0	-	.	Parent=SF01g00280.t1
chr01	maker	CDS	360854	361183	0	-	0	Parent=SF01g00280.t1
chr01	AUGUSTUS	gene	361870	362196	0.56	-	.	ID=SF01g00290;prediction_source=braker_Tmat_RNA-seq:g3754.t1
chr01	AUGUSTUS	mRNA	361870	362196	0.56	-	.	ID=SF01g00290.t1;Parent=SF01g00290
chr01	AUGUSTUS	exon	361870	361915	0	-	.	Parent=SF01g00290.t1
chr01	AUGUSTUS	exon	361968	362054	0	-	.	Parent=SF01g00290.t1
chr01	AUGUSTUS	exon	362105	362196	0	-	.	Parent=SF01g00290.t1
chr01	AUGUSTUS	CDS	361870	361915	0.88	-	1	Parent=SF01g00290.t1
chr01	AUGUSTUS	CDS	361968	362054	0.77	-	1	Parent=SF01g00290.t1
chr01	AUGUSTUS	CDS	362105	362196	0.64	-	0	Parent=SF01g00290.t1
chr01	maker	gene	373260	373763	0	-	.	ID=SF01g00300;prediction_source=maker_Tmat_RNA-seq:snap_masked-chr01-processed-gene-3.49-mRNA-1
chr01	maker	mRNA	373260	373763	0	-	.	ID=SF01g00300.t1;Parent=SF01g00300;Note=hypothetical protein L208DRAFT_1241613%2C partial [Tricholoma matsutake 945]
chr01	maker	exon	373260	373763	0	-	.	Parent=SF01g00300.t1
chr01	maker	CDS	373260	373763	0	-	0	Parent=SF01g00300.t1
chr01	maker	gene	374752	376257	0	-	.	ID=SF01g00310;prediction_source=maker_Tmat_RNA-seq:augustus_masked-chr01-processed-gene-3.40-mRNA-1
chr01	maker	mRNA	374752	376257	0	-	.	ID=SF01g00310.t1;Parent=SF01g00310;Note=hypothetical protein L208DRAFT_1281698%2C partial [Tricholoma matsutake 945]
chr01	maker	exon	376170	376257	0	-	.	Parent=SF01g00310.t1
chr01	maker	exon	375901	376109	0	-	.	Parent=SF01g00310.t1
chr01	maker	exon	375661	375850	0	-	.	Parent=SF01g00310.t1
chr01	maker	exon	375536	375610	0	-	.	Parent=SF01g00310.t1
chr01	maker	exon	374752	375155	0	-	.	Parent=SF01g00310.t1
chr01	maker	CDS	376170	376257	0	-	0	Parent=SF01g00310.t1
chr01	maker	CDS	375901	376109	0	-	2	Parent=SF01g00310.t1
chr01	maker	CDS	375661	375850	0	-	0	Parent=SF01g00310.t1
chr01	maker	CDS	375536	375610	0	-	2	Parent=SF01g00310.t1
chr01	maker	CDS	374752	375155	0	-	2	Parent=SF01g00310.t1
chr01	maker	gene	404845	420073	0	+	.	ID=SF01g00320;prediction_source=maker_Tmat_RNA-seq:augustus_masked-chr01-processed-gene-4.47-mRNA-1
chr01	maker	mRNA	404845	420073	0	+	.	ID=SF01g00320.t1;Parent=SF01g00320
chr01	maker	exon	404845	405439	0	+	.	Parent=SF01g00320.t1
chr01	maker	exon	418793	418806	0	+	.	Parent=SF01g00320.t1
chr01	maker	exon	418863	419103	0	+	.	Parent=SF01g00320.t1
chr01	maker	exon	419175	419269	0	+	.	Parent=SF01g00320.t1
chr01	maker	exon	419318	419351	0	+	.	Parent=SF01g00320.t1
chr01	maker	exon	419400	419475	0	+	.	Parent=SF01g00320.t1
chr01	maker	exon	419591	419835	0	+	.	Parent=SF01g00320.t1
chr01	maker	exon	419895	420073	0	+	.	Parent=SF01g00320.t1
chr01	maker	CDS	404845	405439	0	+	0	Parent=SF01g00320.t1
chr01	maker	CDS	418793	418806	0	+	2	Parent=SF01g00320.t1
chr01	maker	CDS	418863	419103	0	+	0	Parent=SF01g00320.t1
chr01	maker	CDS	419175	419269	0	+	2	Parent=SF01g00320.t1
chr01	maker	CDS	419318	419351	0	+	0	Parent=SF01g00320.t1
chr01	maker	CDS	419400	419475	0	+	2	Parent=SF01g00320.t1
chr01	maker	CDS	419591	419835	0	+	1	Parent=SF01g00320.t1
chr01	maker	CDS	419895	420073	0	+	2	Parent=SF01g00320.t1
chr01	maker	gene	421010	422886	0	-	.	ID=SF01g00330;prediction_source=maker_Tmat_RNA-seq:augustus_masked-chr01-processed-gene-4.49-mRNA-1
chr01	maker	mRNA	421010	422886	0	-	.	ID=SF01g00330.t1;Parent=SF01g00330;Note=hypothetical protein AcV7_005629 [Antrodia cinnamomea] >KAI0925363.1 hypothetical protein AcV7_005629 [Antrodia cinnamomea]
chr01	maker	exon	422797	422886	0	-	.	Parent=SF01g00330.t1
chr01	maker	exon	421945	422643	0	-	.	Parent=SF01g00330.t1
chr01	maker	exon	421184	421893	0	-	.	Parent=SF01g00330.t1
chr01	maker	exon	421010	421127	0	-	.	Parent=SF01g00330.t1
chr01	maker	CDS	422797	422886	0	-	0	Parent=SF01g00330.t1
chr01	maker	CDS	421945	422643	0	-	0	Parent=SF01g00330.t1
chr01	maker	CDS	421184	421893	0	-	0	Parent=SF01g00330.t1
chr01	maker	CDS	421010	421127	0	-	1	Parent=SF01g00330.t1
chr01	maker	gene	473817	474236	0	-	.	ID=SF01g00340;prediction_source=maker_Tmat_RNA-seq:snap_masked-chr01-processed-gene-4.40-mRNA-1
chr01	maker	mRNA	473817	474236	0	-	.	ID=SF01g00340.t1;Parent=SF01g00340
chr01	maker	exon	473817	474236	0	-	.	Parent=SF01g00340.t1
chr01	maker	CDS	473817	474236	0	-	0	Parent=SF01g00340.t1
chr01	maker	gene	479335	481347	0	-	.	ID=SF01g00350;prediction_source=maker_Tmat_RNA-seq:genemark-chr01-processed-gene-4.31-mRNA-1
chr01	maker	mRNA	479335	481347	0	-	.	ID=SF01g00350.t1;Parent=SF01g00350;Note=hypothetical protein L208DRAFT_1437345 [Tricholoma matsutake 945]
chr01	maker	exon	481036	481347	0	-	.	Parent=SF01g00350.t1
chr01	maker	exon	480953	480984	0	-	.	Parent=SF01g00350.t1
chr01	maker	exon	480867	480900	0	-	.	Parent=SF01g00350.t1
chr01	maker	exon	480410	480812	0	-	.	Parent=SF01g00350.t1
chr01	maker	exon	479916	480359	0	-	.	Parent=SF01g00350.t1
chr01	maker	exon	479610	479856	0	-	.	Parent=SF01g00350.t1
chr01	maker	exon	479335	479551	0	-	.	Parent=SF01g00350.t1
chr01	maker	CDS	481036	481347	0	-	0	Parent=SF01g00350.t1
chr01	maker	CDS	480953	480984	0	-	0	Parent=SF01g00350.t1
chr01	maker	CDS	480867	480900	0	-	1	Parent=SF01g00350.t1
chr01	maker	CDS	480410	480812	0	-	0	Parent=SF01g00350.t1
chr01	maker	CDS	479916	480359	0	-	2	Parent=SF01g00350.t1
chr01	maker	CDS	479610	479856	0	-	2	Parent=SF01g00350.t1
chr01	maker	CDS	479335	479551	0	-	1	Parent=SF01g00350.t1
chr01	maker	gene	482254	483992	0	+	.	ID=SF01g00360;prediction_source=maker_Tmat_RNA-seq:genemark-chr01-processed-gene-4.15-mRNA-1
chr01	maker	mRNA	482254	483992	0	+	.	ID=SF01g00360.t1;Parent=SF01g00360;Note=dihydropyrimidinase [Tricholoma matsutake 945]
chr01	maker	exon	482254	482289	0	+	.	Parent=SF01g00360.t1
chr01	maker	exon	482341	482891	0	+	.	Parent=SF01g00360.t1
chr01	maker	exon	482946	483033	0	+	.	Parent=SF01g00360.t1
chr01	maker	exon	483091	483271	0	+	.	Parent=SF01g00360.t1
chr01	maker	exon	483324	483441	0	+	.	Parent=SF01g00360.t1
chr01	maker	exon	483497	483992	0	+	.	Parent=SF01g00360.t1
chr01	maker	CDS	482254	482289	0	+	0	Parent=SF01g00360.t1
chr01	maker	CDS	482341	482891	0	+	0	Parent=SF01g00360.t1
chr01	maker	CDS	482946	483033	0	+	1	Parent=SF01g00360.t1
chr01	maker	CDS	483091	483271	0	+	0	Parent=SF01g00360.t1
chr01	maker	CDS	483324	483441	0	+	2	Parent=SF01g00360.t1
chr01	maker	CDS	483497	483992	0	+	1	Parent=SF01g00360.t1
chr01	maker	gene	485092	485283	0	+	.	ID=SF01g00370;prediction_source=maker_Tmat_RNA-seq:snap_masked-chr01-processed-gene-4.37-mRNA-1
chr01	maker	mRNA	485092	485283	0	+	.	ID=SF01g00370.t1;Parent=SF01g00370
chr01	maker	exon	485092	485283	0	+	.	Parent=SF01g00370.t1
chr01	maker	CDS	485092	485283	0	+	0	Parent=SF01g00370.t1
chr01	maker	gene	544685	545157	0	+	.	ID=SF01g00380;prediction_source=maker_Tmat_RNA-seq:augustus_masked-chr01-processed-gene-5.24-mRNA-1
chr01	maker	mRNA	544685	545157	0	+	.	ID=SF01g00380.t1;Parent=SF01g00380
chr01	maker	exon	544685	545157	0	+	.	Parent=SF01g00380.t1
chr01	maker	CDS	544849	545157	0	+	0	Parent=SF01g00380.t1
chr01	AUGUSTUS	gene	557596	559215	0.92	-	.	ID=SF01g00390;prediction_source=braker_Tmat_RNA-seq:g3761.t1
chr01	AUGUSTUS	mRNA	557596	559215	0.92	-	.	ID=SF01g00390.t1;Parent=SF01g00390;Note=hypothetical protein K443DRAFT_133351 [Laccaria amethystina LaAM-08-1]
chr01	AUGUSTUS	exon	557596	557661	0	-	.	Parent=SF01g00390.t1
chr01	AUGUSTUS	exon	557723	558234	0	-	.	Parent=SF01g00390.t1
chr01	AUGUSTUS	exon	559206	559215	0	-	.	Parent=SF01g00390.t1
chr01	AUGUSTUS	CDS	557596	557661	0.97	-	0	Parent=SF01g00390.t1
chr01	AUGUSTUS	CDS	557723	558234	0.94	-	2	Parent=SF01g00390.t1
chr01	AUGUSTUS	CDS	559206	559215	0.93	-	0	Parent=SF01g00390.t1
chr01	maker	gene	629501	631307	0	+	.	ID=SF01g00400;prediction_source=maker_Tmat_RNA-seq:genemark-chr01-processed-gene-6.17-mRNA-1
chr01	maker	mRNA	629501	631307	0	+	.	ID=SF01g00400.t1;Parent=SF01g00400;Note=DUF1688-domain-containing protein [Tricholoma matsutake 945]
chr01	maker	exon	629501	629618	0	+	.	Parent=SF01g00400.t1
chr01	maker	exon	629665	629919	0	+	.	Parent=SF01g00400.t1
chr01	maker	exon	629968	630279	0	+	.	Parent=SF01g00400.t1
chr01	maker	exon	630333	630875	0	+	.	Parent=SF01g00400.t1
chr01	maker	exon	630938	631073	0	+	.	Parent=SF01g00400.t1
chr01	maker	exon	631133	631307	0	+	.	Parent=SF01g00400.t1
chr01	maker	CDS	629501	629618	0	+	0	Parent=SF01g00400.t1
chr01	maker	CDS	629665	629919	0	+	2	Parent=SF01g00400.t1
chr01	maker	CDS	629968	630279	0	+	2	Parent=SF01g00400.t1
chr01	maker	CDS	630333	630875	0	+	2	Parent=SF01g00400.t1
chr01	maker	CDS	630938	631073	0	+	2	Parent=SF01g00400.t1
chr01	maker	CDS	631133	631307	0	+	1	Parent=SF01g00400.t1
chr01	maker	gene	631496	635224	0	-	.	ID=SF01g00410;prediction_source=maker_Tmat_RNA-seq:genemark-chr01-processed-gene-6.25-mRNA-1
chr01	maker	mRNA	631496	635224	0	-	.	ID=SF01g00410.t1;Parent=SF01g00410;Note=hypothetical protein L208DRAFT_1274299 [Tricholoma matsutake 945]
chr01	maker	exon	635065	635224	0	-	.	Parent=SF01g00410.t1
chr01	maker	exon	634955	635013	0	-	.	Parent=SF01g00410.t1
chr01	maker	exon	634830	634904	0	-	.	Parent=SF01g00410.t1
chr01	maker	exon	634664	634775	0	-	.	Parent=SF01g00410.t1
chr01	maker	exon	634559	634605	0	-	.	Parent=SF01g00410.t1
chr01	maker	exon	634300	634504	0	-	.	Parent=SF01g00410.t1
chr01	maker	exon	634117	634245	0	-	.	Parent=SF01g00410.t1
chr01	maker	exon	633804	634054	0	-	.	Parent=SF01g00410.t1
chr01	maker	exon	633716	633746	0	-	.	Parent=SF01g00410.t1
chr01	maker	exon	633598	633659	0	-	.	Parent=SF01g00410.t1
chr01	maker	exon	633434	633533	0	-	.	Parent=SF01g00410.t1
chr01	maker	exon	633322	633378	0	-	.	Parent=SF01g00410.t1
chr01	maker	exon	633235	633268	0	-	.	Parent=SF01g00410.t1
chr01	maker	exon	633058	633188	0	-	.	Parent=SF01g00410.t1
chr01	maker	exon	632935	633011	0	-	.	Parent=SF01g00410.t1
chr01	maker	exon	632814	632882	0	-	.	Parent=SF01g00410.t1
chr01	maker	exon	632670	632753	0	-	.	Parent=SF01g00410.t1
chr01	maker	exon	632495	632609	0	-	.	Parent=SF01g00410.t1
chr01	maker	exon	632426	632439	0	-	.	Parent=SF01g00410.t1
chr01	maker	exon	632361	632387	0	-	.	Parent=SF01g00410.t1
chr01	maker	exon	632223	632309	0	-	.	Parent=SF01g00410.t1
chr01	maker	exon	632018	632165	0	-	.	Parent=SF01g00410.t1
chr01	maker	exon	631957	631962	0	-	.	Parent=SF01g00410.t1
chr01	maker	exon	631711	631907	0	-	.	Parent=SF01g00410.t1
chr01	maker	exon	631496	631663	0	-	.	Parent=SF01g00410.t1
chr01	maker	CDS	635065	635224	0	-	0	Parent=SF01g00410.t1
chr01	maker	CDS	634955	635013	0	-	2	Parent=SF01g00410.t1
chr01	maker	CDS	634830	634904	0	-	0	Parent=SF01g00410.t1
chr01	maker	CDS	634664	634775	0	-	0	Parent=SF01g00410.t1
chr01	maker	CDS	634559	634605	0	-	2	Parent=SF01g00410.t1
chr01	maker	CDS	634300	634504	0	-	0	Parent=SF01g00410.t1
chr01	maker	CDS	634117	634245	0	-	2	Parent=SF01g00410.t1
chr01	maker	CDS	633804	634054	0	-	2	Parent=SF01g00410.t1
chr01	maker	CDS	633716	633746	0	-	0	Parent=SF01g00410.t1
chr01	maker	CDS	633598	633659	0	-	2	Parent=SF01g00410.t1
chr01	maker	CDS	633434	633533	0	-	0	Parent=SF01g00410.t1
chr01	maker	CDS	633322	633378	0	-	2	Parent=SF01g00410.t1
chr01	maker	CDS	633235	633268	0	-	2	Parent=SF01g00410.t1
chr01	maker	CDS	633058	633188	0	-	1	Parent=SF01g00410.t1
chr01	maker	CDS	632935	633011	0	-	2	Parent=SF01g00410.t1
chr01	maker	CDS	632814	632882	0	-	0	Parent=SF01g00410.t1
chr01	maker	CDS	632670	632753	0	-	0	Parent=SF01g00410.t1
chr01	maker	CDS	632495	632609	0	-	0	Parent=SF01g00410.t1
chr01	maker	CDS	632426	632439	0	-	2	Parent=SF01g00410.t1
chr01	maker	CDS	632361	632387	0	-	0	Parent=SF01g00410.t1
chr01	maker	CDS	632223	632309	0	-	0	Parent=SF01g00410.t1
chr01	maker	CDS	632018	632165	0	-	0	Parent=SF01g00410.t1
chr01	maker	CDS	631957	631962	0	-	2	Parent=SF01g00410.t1
chr01	maker	CDS	631711	631907	0	-	2	Parent=SF01g00410.t1
chr01	maker	CDS	631496	631663	0	-	0	Parent=SF01g00410.t1
chr01	maker	gene	652241	655394	0	-	.	ID=SF01g00420;prediction_source=maker_Tmat_RNA-seq:genemark-chr01-processed-gene-6.27-mRNA-1
chr01	maker	mRNA	652241	655394	0	-	.	ID=SF01g00420.t1;Parent=SF01g00420;Note=putative encoded by [Lyophyllum shimeji]
chr01	maker	exon	654281	655394	0	-	.	Parent=SF01g00420.t1
chr01	maker	exon	653412	654061	0	-	.	Parent=SF01g00420.t1
chr01	maker	exon	653109	653284	0	-	.	Parent=SF01g00420.t1
chr01	maker	exon	652605	653046	0	-	.	Parent=SF01g00420.t1
chr01	maker	exon	652241	652564	0	-	.	Parent=SF01g00420.t1
chr01	maker	CDS	654281	655394	0	-	0	Parent=SF01g00420.t1
chr01	maker	CDS	653412	654061	0	-	2	Parent=SF01g00420.t1
chr01	maker	CDS	653109	653284	0	-	0	Parent=SF01g00420.t1
chr01	maker	CDS	652605	653046	0	-	1	Parent=SF01g00420.t1
chr01	maker	CDS	652241	652564	0	-	0	Parent=SF01g00420.t1
chr01	maker	gene	714493	715722	0	+	.	ID=SF01g00430;prediction_source=maker_Tmat_RNA-seq:augustus_masked-chr01-processed-gene-7.3-mRNA-1
chr01	maker	mRNA	714493	715722	0	+	.	ID=SF01g00430.t1;Parent=SF01g00430;Note=hypothetical protein L208DRAFT_1432138 [Tricholoma matsutake 945]
chr01	maker	exon	714493	714634	0	+	.	Parent=SF01g00430.t1
chr01	maker	exon	714689	714938	0	+	.	Parent=SF01g00430.t1
chr01	maker	exon	714996	715722	0	+	.	Parent=SF01g00430.t1
chr01	maker	CDS	714493	714634	0	+	0	Parent=SF01g00430.t1
chr01	maker	CDS	714689	714938	0	+	2	Parent=SF01g00430.t1
chr01	maker	CDS	714996	715722	0	+	1	Parent=SF01g00430.t1
chr01	maker	gene	717128	718084	0	-	.	ID=SF01g00440;prediction_source=maker_Tmat_RNA-seq:maker-chr01-augustus-gene-7.0-mRNA-1
chr01	maker	mRNA	717128	718084	0	-	.	ID=SF01g00440.t1;Parent=SF01g00440;Note=hypothetical protein L208DRAFT_1390195 [Tricholoma matsutake 945]
chr01	maker	exon	717128	717289	0	-	.	Parent=SF01g00440.t1
chr01	maker	exon	717339	717408	0	-	.	Parent=SF01g00440.t1
chr01	maker	exon	717454	717555	0	-	.	Parent=SF01g00440.t1
chr01	maker	exon	717613	717670	0	-	.	Parent=SF01g00440.t1
chr01	maker	exon	717721	718084	0	-	.	Parent=SF01g00440.t1
chr01	maker	CDS	717721	718084	0	-	0	Parent=SF01g00440.t1
chr01	maker	CDS	717613	717670	0	-	2	Parent=SF01g00440.t1
chr01	maker	CDS	717454	717555	0	-	1	Parent=SF01g00440.t1
chr01	maker	CDS	717339	717408	0	-	1	Parent=SF01g00440.t1
chr01	maker	CDS	717212	717289	0	-	0	Parent=SF01g00440.t1
chr01	AUGUSTUS	gene	721032	722580	0.32	-	.	ID=SF01g00450;prediction_source=augustus:chr01.g30.t1
chr01	AUGUSTUS	mRNA	721032	722580	0.32	-	.	ID=SF01g00450.t1;Parent=SF01g00450;Note=hypothetical protein L208DRAFT_593506 [Tricholoma matsutake 945]
chr01	AUGUSTUS	exon	721032	721352	0.76	-	.	Parent=SF01g00450.t1
chr01	AUGUSTUS	exon	721406	721687	0.93	-	.	Parent=SF01g00450.t1
chr01	AUGUSTUS	exon	721736	722454	0.65	-	.	Parent=SF01g00450.t1
chr01	AUGUSTUS	exon	722505	722580	0.45	-	.	Parent=SF01g00450.t1
chr01	AUGUSTUS	CDS	721032	721352	0.76	-	0	Parent=SF01g00450.t1
chr01	AUGUSTUS	CDS	721406	721687	0.93	-	0	Parent=SF01g00450.t1
chr01	AUGUSTUS	CDS	721736	722454	0.65	-	2	Parent=SF01g00450.t1
chr01	AUGUSTUS	CDS	722505	722580	0.45	-	0	Parent=SF01g00450.t1
chr01	maker	gene	738875	739300	0	-	.	ID=SF01g00460;prediction_source=maker_Tmat_RNA-seq:genemark-chr01-processed-gene-7.30-mRNA-1
chr01	maker	mRNA	738875	739300	0	-	.	ID=SF01g00460.t1;Parent=SF01g00460
chr01	maker	exon	739169	739300	0	-	.	Parent=SF01g00460.t1
chr01	maker	exon	738875	739120	0	-	.	Parent=SF01g00460.t1
chr01	maker	CDS	739169	739300	0	-	0	Parent=SF01g00460.t1
chr01	maker	CDS	738875	739120	0	-	0	Parent=SF01g00460.t1
chr01	maker	gene	783947	784359	0	-	.	ID=SF01g00470;prediction_source=maker_Tmat_RNA-seq:genemark-chr01-processed-gene-7.35-mRNA-1
chr01	maker	mRNA	783947	784359	0	-	.	ID=SF01g00470.t1;Parent=SF01g00470;Note=hypothetical protein E4T57_gene17091%2C partial [Termitomyces sp. T153] >KAG5730410.1 hypothetical protein E4T56_gene14386%2C partial [Termitomyces sp. T112]
chr01	maker	exon	784196	784359	0	-	.	Parent=SF01g00470.t1
chr01	maker	exon	784116	784142	0	-	.	Parent=SF01g00470.t1
chr01	maker	exon	783947	784061	0	-	.	Parent=SF01g00470.t1
chr01	maker	CDS	784196	784359	0	-	0	Parent=SF01g00470.t1
chr01	maker	CDS	784116	784142	0	-	1	Parent=SF01g00470.t1
chr01	maker	CDS	783947	784061	0	-	1	Parent=SF01g00470.t1
chr01	AUGUSTUS	gene	830998	831320	0.69	-	.	ID=SF01g00480;prediction_source=braker_Tmat_RNA-seq:g3770.t1
chr01	AUGUSTUS	mRNA	830998	831320	0.69	-	.	ID=SF01g00480.t1;Parent=SF01g00480
chr01	AUGUSTUS	exon	830998	831054	0	-	.	Parent=SF01g00480.t1
chr01	AUGUSTUS	exon	831105	831320	0	-	.	Parent=SF01g00480.t1
chr01	AUGUSTUS	CDS	830998	831054	0.93	-	0	Parent=SF01g00480.t1
chr01	AUGUSTUS	CDS	831105	831320	0.72	-	0	Parent=SF01g00480.t1
chr01	maker	gene	831965	833994	0	-	.	ID=SF01g00490;prediction_source=maker_Tmat_RNA-seq:maker-chr01-augustus-gene-8.2-mRNA-1
chr01	maker	mRNA	831965	833994	0	-	.	ID=SF01g00490.t1;Parent=SF01g00490;Note=OrdA protein [Tricholoma matsutake 945]
chr01	maker	exon	833866	833994	0	-	.	Parent=SF01g00490.t1
chr01	maker	exon	833750	833813	0	-	.	Parent=SF01g00490.t1
chr01	maker	exon	833379	833697	0	-	.	Parent=SF01g00490.t1
chr01	maker	exon	833045	833309	0	-	.	Parent=SF01g00490.t1
chr01	maker	exon	832874	832989	0	-	.	Parent=SF01g00490.t1
chr01	maker	exon	832745	832830	0	-	.	Parent=SF01g00490.t1
chr01	maker	exon	832558	832695	0	-	.	Parent=SF01g00490.t1
chr01	maker	exon	832427	832508	0	-	.	Parent=SF01g00490.t1
chr01	maker	exon	832104	832370	0	-	.	Parent=SF01g00490.t1
chr01	maker	exon	831965	832046	0	-	.	Parent=SF01g00490.t1
chr01	maker	CDS	833866	833994	0	-	0	Parent=SF01g00490.t1
chr01	maker	CDS	833750	833813	0	-	0	Parent=SF01g00490.t1
chr01	maker	CDS	833379	833697	0	-	2	Parent=SF01g00490.t1
chr01	maker	CDS	833045	833309	0	-	1	Parent=SF01g00490.t1
chr01	maker	CDS	832874	832989	0	-	0	Parent=SF01g00490.t1
chr01	maker	CDS	832745	832830	0	-	1	Parent=SF01g00490.t1
chr01	maker	CDS	832558	832695	0	-	2	Parent=SF01g00490.t1
chr01	maker	CDS	832427	832508	0	-	2	Parent=SF01g00490.t1
chr01	maker	CDS	832104	832370	0	-	1	Parent=SF01g00490.t1
chr01	maker	CDS	831965	832046	0	-	1	Parent=SF01g00490.t1
chr01	AUGUSTUS	gene	834866	837022	0.02	+	.	ID=SF01g00500;prediction_source=augustus:chr01.g34.t1
chr01	AUGUSTUS	mRNA	834866	837022	0.02	+	.	ID=SF01g00500.t1;Parent=SF01g00500;Note=hypothetical protein L208DRAFT_50039 [Tricholoma matsutake 945]
chr01	AUGUSTUS	exon	834866	834897	0.64	+	.	Parent=SF01g00500.t1
chr01	AUGUSTUS	exon	834954	835036	0.52	+	.	Parent=SF01g00500.t1
chr01	AUGUSTUS	exon	835104	835138	0.51	+	.	Parent=SF01g00500.t1
chr01	AUGUSTUS	exon	835195	835249	0.55	+	.	Parent=SF01g00500.t1
chr01	AUGUSTUS	exon	835310	835337	0.67	+	.	Parent=SF01g00500.t1
chr01	AUGUSTUS	exon	835390	835419	0.58	+	.	Parent=SF01g00500.t1
chr01	AUGUSTUS	exon	835474	835483	0.64	+	.	Parent=SF01g00500.t1
chr01	AUGUSTUS	exon	835536	835637	0.53	+	.	Parent=SF01g00500.t1
chr01	AUGUSTUS	exon	835694	835766	0.27	+	.	Parent=SF01g00500.t1
chr01	AUGUSTUS	exon	835813	835824	0.32	+	.	Parent=SF01g00500.t1
chr01	AUGUSTUS	exon	835887	835898	0.44	+	.	Parent=SF01g00500.t1
chr01	AUGUSTUS	exon	835958	835973	0.65	+	.	Parent=SF01g00500.t1
chr01	AUGUSTUS	exon	836030	836069	0.98	+	.	Parent=SF01g00500.t1
chr01	AUGUSTUS	exon	836125	836225	0.93	+	.	Parent=SF01g00500.t1
chr01	AUGUSTUS	exon	836281	836305	0.76	+	.	Parent=SF01g00500.t1
chr01	AUGUSTUS	exon	836366	836391	0.65	+	.	Parent=SF01g00500.t1
chr01	AUGUSTUS	exon	836444	836452	0.8	+	.	Parent=SF01g00500.t1
chr01	AUGUSTUS	exon	836510	836537	0.8	+	.	Parent=SF01g00500.t1
chr01	AUGUSTUS	exon	836588	836645	0.77	+	.	Parent=SF01g00500.t1
chr01	AUGUSTUS	exon	836695	836900	0.72	+	.	Parent=SF01g00500.t1
chr01	AUGUSTUS	exon	836966	837022	0.9	+	.	Parent=SF01g00500.t1
chr01	AUGUSTUS	CDS	834866	834897	0.64	+	0	Parent=SF01g00500.t1
chr01	AUGUSTUS	CDS	834954	835036	0.52	+	1	Parent=SF01g00500.t1
chr01	AUGUSTUS	CDS	835104	835138	0.51	+	2	Parent=SF01g00500.t1
chr01	AUGUSTUS	CDS	835195	835249	0.55	+	0	Parent=SF01g00500.t1
chr01	AUGUSTUS	CDS	835310	835337	0.67	+	2	Parent=SF01g00500.t1
chr01	AUGUSTUS	CDS	835390	835419	0.58	+	1	Parent=SF01g00500.t1
chr01	AUGUSTUS	CDS	835474	835483	0.64	+	1	Parent=SF01g00500.t1
chr01	AUGUSTUS	CDS	835536	835637	0.53	+	0	Parent=SF01g00500.t1
chr01	AUGUSTUS	CDS	835694	835766	0.27	+	0	Parent=SF01g00500.t1
chr01	AUGUSTUS	CDS	835813	835824	0.32	+	2	Parent=SF01g00500.t1
chr01	AUGUSTUS	CDS	835887	835898	0.44	+	2	Parent=SF01g00500.t1
chr01	AUGUSTUS	CDS	835958	835973	0.65	+	2	Parent=SF01g00500.t1
chr01	AUGUSTUS	CDS	836030	836069	0.98	+	1	Parent=SF01g00500.t1
chr01	AUGUSTUS	CDS	836125	836225	0.93	+	0	Parent=SF01g00500.t1
chr01	AUGUSTUS	CDS	836281	836305	0.76	+	1	Parent=SF01g00500.t1
chr01	AUGUSTUS	CDS	836366	836391	0.65	+	0	Parent=SF01g00500.t1
chr01	AUGUSTUS	CDS	836444	836452	0.8	+	1	Parent=SF01g00500.t1
chr01	AUGUSTUS	CDS	836510	836537	0.8	+	1	Parent=SF01g00500.t1
chr01	AUGUSTUS	CDS	836588	836645	0.77	+	0	Parent=SF01g00500.t1
chr01	AUGUSTUS	CDS	836695	836900	0.72	+	2	Parent=SF01g00500.t1
chr01	AUGUSTUS	CDS	836966	837022	0.9	+	0	Parent=SF01g00500.t1
chr01	maker	gene	877496	877729	0	-	.	ID=SF01g00510;prediction_source=maker_Tmat_RNA-seq:snap_masked-chr01-processed-gene-8.9-mRNA-1
chr01	maker	mRNA	877496	877729	0	-	.	ID=SF01g00510.t1;Parent=SF01g00510
chr01	maker	exon	877496	877729	0	-	.	Parent=SF01g00510.t1
chr01	maker	CDS	877496	877729	0	-	0	Parent=SF01g00510.t1
chr01	maker	gene	893666	894223	0	-	.	ID=SF01g00520;prediction_source=maker_Tmat_RNA-seq:snap_masked-chr01-processed-gene-9.35-mRNA-1
chr01	maker	mRNA	893666	894223	0	-	.	ID=SF01g00520.t1;Parent=SF01g00520;Note=hypothetical protein L208DRAFT_1380115 [Tricholoma matsutake 945]
chr01	maker	exon	893666	894223	0	-	.	Parent=SF01g00520.t1
chr01	maker	CDS	893666	894223	0	-	0	Parent=SF01g00520.t1
chr01	maker	gene	900076	900438	0	-	.	ID=SF01g00530;prediction_source=maker_Tmat_RNA-seq:snap_masked-chr01-processed-gene-9.42-mRNA-1
chr01	maker	mRNA	900076	900438	0	-	.	ID=SF01g00530.t1;Parent=SF01g00530
chr01	maker	exon	900076	900438	0	-	.	Parent=SF01g00530.t1
chr01	maker	CDS	900076	900438	0	-	0	Parent=SF01g00530.t1
chr01	AUGUSTUS	gene	901409	902163	0.12	+	.	ID=SF01g00540;prediction_source=augustus:chr01.g35.t1
chr01	AUGUSTUS	mRNA	901409	902163	0.12	+	.	ID=SF01g00540.t1;Parent=SF01g00540;Note=hypothetical protein DFH29DRAFT_815365%2C partial [Suillus ampliporus]
chr01	AUGUSTUS	exon	901409	901457	0.15	+	.	Parent=SF01g00540.t1
chr01	AUGUSTUS	exon	901651	901863	0.53	+	.	Parent=SF01g00540.t1
chr01	AUGUSTUS	exon	901913	901962	0.77	+	.	Parent=SF01g00540.t1
chr01	AUGUSTUS	exon	902017	902163	0.99	+	.	Parent=SF01g00540.t1
chr01	AUGUSTUS	CDS	901409	901457	0.15	+	0	Parent=SF01g00540.t1
chr01	AUGUSTUS	CDS	901651	901863	0.53	+	2	Parent=SF01g00540.t1
chr01	AUGUSTUS	CDS	901913	901962	0.77	+	2	Parent=SF01g00540.t1
chr01	AUGUSTUS	CDS	902017	902163	0.99	+	0	Parent=SF01g00540.t1
chr01	maker	gene	928501	929689	0	+	.	ID=SF01g00550;prediction_source=maker_Tmat_RNA-seq:maker-chr01-snap-gene-9.43-mRNA-1
chr01	maker	mRNA	928501	929689	0	+	.	ID=SF01g00550.t1;Parent=SF01g00550;Note=hypothetical protein L208DRAFT_1416998 [Tricholoma matsutake 945]
chr01	maker	exon	928501	928593	0	+	.	Parent=SF01g00550.t1
chr01	maker	exon	928650	928684	0	+	.	Parent=SF01g00550.t1
chr01	maker	exon	928740	928821	0	+	.	Parent=SF01g00550.t1
chr01	maker	exon	928890	928969	0	+	.	Parent=SF01g00550.t1
chr01	maker	exon	929023	929101	0	+	.	Parent=SF01g00550.t1
chr01	maker	exon	929151	929288	0	+	.	Parent=SF01g00550.t1
chr01	maker	exon	929341	929425	0	+	.	Parent=SF01g00550.t1
chr01	maker	exon	929507	929689	0	+	.	Parent=SF01g00550.t1
chr01	maker	CDS	928514	928593	0	+	0	Parent=SF01g00550.t1
chr01	maker	CDS	928650	928684	0	+	1	Parent=SF01g00550.t1
chr01	maker	CDS	928740	928821	0	+	2	Parent=SF01g00550.t1
chr01	maker	CDS	928890	928969	0	+	1	Parent=SF01g00550.t1
chr01	maker	CDS	929023	929101	0	+	2	Parent=SF01g00550.t1
chr01	maker	CDS	929151	929288	0	+	1	Parent=SF01g00550.t1
chr01	maker	CDS	929341	929425	0	+	1	Parent=SF01g00550.t1
chr01	maker	CDS	929507	929689	0	+	0	Parent=SF01g00550.t1
chr01	maker	gene	930371	932361	0	+	.	ID=SF01g00560;prediction_source=maker_Tmat_RNA-seq:genemark-chr01-processed-gene-9.13-mRNA-1
chr01	maker	mRNA	930371	932361	0	+	.	ID=SF01g00560.t1;Parent=SF01g00560;Note=NCS1 nucleoside transporter [Tricholoma matsutake 945]
chr01	maker	exon	930371	930682	0	+	.	Parent=SF01g00560.t1
chr01	maker	exon	930734	930765	0	+	.	Parent=SF01g00560.t1
chr01	maker	exon	930817	931298	0	+	.	Parent=SF01g00560.t1
chr01	maker	exon	931349	931792	0	+	.	Parent=SF01g00560.t1
chr01	maker	exon	931852	932098	0	+	.	Parent=SF01g00560.t1
chr01	maker	exon	932163	932361	0	+	.	Parent=SF01g00560.t1
chr01	maker	CDS	930371	930682	0	+	0	Parent=SF01g00560.t1
chr01	maker	CDS	930734	930765	0	+	0	Parent=SF01g00560.t1
chr01	maker	CDS	930817	931298	0	+	1	Parent=SF01g00560.t1
chr01	maker	CDS	931349	931792	0	+	2	Parent=SF01g00560.t1
chr01	maker	CDS	931852	932098	0	+	2	Parent=SF01g00560.t1
chr01	maker	CDS	932163	932361	0	+	1	Parent=SF01g00560.t1
chr01	maker	gene	932882	933804	0	-	.	ID=SF01g00570;prediction_source=maker_Tmat_RNA-seq:genemark-chr01-processed-gene-9.18-mRNA-1
chr01	maker	mRNA	932882	933804	0	-	.	ID=SF01g00570.t1;Parent=SF01g00570;Note=ribonuclease H-like domain-containing protein [Suillus subluteus]
chr01	maker	exon	933526	933804	0	-	.	Parent=SF01g00570.t1
chr01	maker	exon	933386	933476	0	-	.	Parent=SF01g00570.t1
chr01	maker	exon	933317	933348	0	-	.	Parent=SF01g00570.t1
chr01	maker	exon	932882	933262	0	-	.	Parent=SF01g00570.t1
chr01	maker	CDS	933526	933804	0	-	0	Parent=SF01g00570.t1
chr01	maker	CDS	933386	933476	0	-	0	Parent=SF01g00570.t1
chr01	maker	CDS	933317	933348	0	-	2	Parent=SF01g00570.t1
chr01	maker	CDS	932882	933262	0	-	0	Parent=SF01g00570.t1
chr01	maker	gene	963671	964636	0	-	.	ID=SF01g00580;prediction_source=maker_Tmat_RNA-seq:augustus_masked-chr01-processed-gene-9.33-mRNA-1
chr01	maker	mRNA	963671	964636	0	-	.	ID=SF01g00580.t1;Parent=SF01g00580;Note=Gpr1 family protein [Tricholoma matsutake 945]
chr01	maker	exon	964621	964636	0	-	.	Parent=SF01g00580.t1
chr01	maker	exon	964532	964562	0	-	.	Parent=SF01g00580.t1
chr01	maker	exon	964302	964474	0	-	.	Parent=SF01g00580.t1
chr01	maker	exon	964021	964174	0	-	.	Parent=SF01g00580.t1
chr01	maker	exon	963863	963964	0	-	.	Parent=SF01g00580.t1
chr01	maker	exon	963671	963809	0	-	.	Parent=SF01g00580.t1
chr01	maker	CDS	964621	964636	0	-	0	Parent=SF01g00580.t1
chr01	maker	CDS	964532	964562	0	-	2	Parent=SF01g00580.t1
chr01	maker	CDS	964302	964474	0	-	1	Parent=SF01g00580.t1
chr01	maker	CDS	964021	964174	0	-	2	Parent=SF01g00580.t1
chr01	maker	CDS	963863	963964	0	-	1	Parent=SF01g00580.t1
chr01	maker	CDS	963671	963809	0	-	1	Parent=SF01g00580.t1
chr01	maker	gene	992961	994585	0	+	.	ID=SF01g00590;prediction_source=maker_Tmat_RNA-seq:genemark-chr01-processed-gene-9.15-mRNA-1
chr01	maker	mRNA	992961	994585	0	+	.	ID=SF01g00590.t1;Parent=SF01g00590;Note=hypothetical protein L208DRAFT_1376740 [Tricholoma matsutake 945]
chr01	maker	exon	992961	993696	0	+	.	Parent=SF01g00590.t1
chr01	maker	exon	993753	994585	0	+	.	Parent=SF01g00590.t1
chr01	maker	CDS	992961	993696	0	+	0	Parent=SF01g00590.t1
chr01	maker	CDS	993753	994585	0	+	2	Parent=SF01g00590.t1
chr01	maker	gene	1006633	1006938	0	-	.	ID=SF01g00600;prediction_source=maker_Tmat_RNA-seq:snap_masked-chr01-processed-gene-10.7-mRNA-1
chr01	maker	mRNA	1006633	1006938	0	-	.	ID=SF01g00600.t1;Parent=SF01g00600;Note=hypothetical protein OF83DRAFT_1071263%2C partial [Amylostereum chailletii]
chr01	maker	exon	1006633	1006938	0	-	.	Parent=SF01g00600.t1
chr01	maker	CDS	1006633	1006938	0	-	0	Parent=SF01g00600.t1
chr01	maker	gene	1008714	1010346	0	+	.	ID=SF01g00610;prediction_source=maker_Tmat_RNA-seq:maker-chr01-augustus-gene-10.44-mRNA-1
chr01	maker	mRNA	1008714	1010346	0	+	.	ID=SF01g00610.t1;Parent=SF01g00610;Note=hypothetical protein L208DRAFT_1390187 [Tricholoma matsutake 945]
chr01	maker	exon	1008714	1008734	0	+	.	Parent=SF01g00610.t1
chr01	maker	exon	1008786	1008857	0	+	.	Parent=SF01g00610.t1
chr01	maker	exon	1008925	1009019	0	+	.	Parent=SF01g00610.t1
chr01	maker	exon	1009082	1009124	0	+	.	Parent=SF01g00610.t1
chr01	maker	exon	1009179	1009252	0	+	.	Parent=SF01g00610.t1
chr01	maker	exon	1009313	1009510	0	+	.	Parent=SF01g00610.t1
chr01	maker	exon	1009561	1009821	0	+	.	Parent=SF01g00610.t1
chr01	maker	exon	1009888	1009907	0	+	.	Parent=SF01g00610.t1
chr01	maker	exon	1009967	1010346	0	+	.	Parent=SF01g00610.t1
chr01	maker	CDS	1008714	1008734	0	+	0	Parent=SF01g00610.t1
chr01	maker	CDS	1008786	1008857	0	+	0	Parent=SF01g00610.t1
chr01	maker	CDS	1008925	1009019	0	+	0	Parent=SF01g00610.t1
chr01	maker	CDS	1009082	1009124	0	+	1	Parent=SF01g00610.t1
chr01	maker	CDS	1009179	1009252	0	+	0	Parent=SF01g00610.t1
chr01	maker	CDS	1009313	1009510	0	+	1	Parent=SF01g00610.t1
chr01	maker	CDS	1009561	1009821	0	+	1	Parent=SF01g00610.t1
chr01	maker	CDS	1009888	1009907	0	+	1	Parent=SF01g00610.t1
chr01	maker	CDS	1009967	1010346	0	+	2	Parent=SF01g00610.t1
chr01	maker	gene	1010609	1011192	0	+	.	ID=SF01g00620;prediction_source=maker_Tmat_RNA-seq:genemark-chr01-processed-gene-10.18-mRNA-1
chr01	maker	mRNA	1010609	1011192	0	+	.	ID=SF01g00620.t1;Parent=SF01g00620;Note=hypothetical protein L208DRAFT_1390185 [Tricholoma matsutake 945]
chr01	maker	exon	1010609	1010770	0	+	.	Parent=SF01g00620.t1
chr01	maker	exon	1010825	1010902	0	+	.	Parent=SF01g00620.t1
chr01	maker	exon	1010965	1011192	0	+	.	Parent=SF01g00620.t1
chr01	maker	CDS	1010609	1010770	0	+	0	Parent=SF01g00620.t1
chr01	maker	CDS	1010825	1010902	0	+	0	Parent=SF01g00620.t1
chr01	maker	CDS	1010965	1011192	0	+	0	Parent=SF01g00620.t1
chr01	AUGUSTUS	gene	1011626	1013392	0.23	-	.	ID=SF01g00630;prediction_source=augustus:chr01.g44.t1
chr01	AUGUSTUS	mRNA	1011626	1013392	0.23	-	.	ID=SF01g00630.t1;Parent=SF01g00630;Note=Pkinase-domain-containing protein [Tricholoma matsutake 945]
chr01	AUGUSTUS	exon	1011626	1011709	0.94	-	.	Parent=SF01g00630.t1
chr01	AUGUSTUS	exon	1011766	1011777	0.96	-	.	Parent=SF01g00630.t1
chr01	AUGUSTUS	exon	1011841	1011959	1	-	.	Parent=SF01g00630.t1
chr01	AUGUSTUS	exon	1012021	1012123	0.84	-	.	Parent=SF01g00630.t1
chr01	AUGUSTUS	exon	1012181	1012428	0.63	-	.	Parent=SF01g00630.t1
chr01	AUGUSTUS	exon	1012514	1012532	0.47	-	.	Parent=SF01g00630.t1
chr01	AUGUSTUS	exon	1012577	1012710	0.95	-	.	Parent=SF01g00630.t1
chr01	AUGUSTUS	exon	1012762	1012835	0.97	-	.	Parent=SF01g00630.t1
chr01	AUGUSTUS	exon	1012878	1012966	0.99	-	.	Parent=SF01g00630.t1
chr01	AUGUSTUS	exon	1013026	1013103	0.99	-	.	Parent=SF01g00630.t1
chr01	AUGUSTUS	exon	1013174	1013302	0.95	-	.	Parent=SF01g00630.t1
chr01	AUGUSTUS	exon	1013369	1013392	0.76	-	.	Parent=SF01g00630.t1
chr01	AUGUSTUS	CDS	1011626	1011709	0.94	-	0	Parent=SF01g00630.t1
chr01	AUGUSTUS	CDS	1011766	1011777	0.96	-	0	Parent=SF01g00630.t1
chr01	AUGUSTUS	CDS	1011841	1011959	1	-	2	Parent=SF01g00630.t1
chr01	AUGUSTUS	CDS	1012021	1012123	0.84	-	0	Parent=SF01g00630.t1
chr01	AUGUSTUS	CDS	1012181	1012428	0.63	-	2	Parent=SF01g00630.t1
chr01	AUGUSTUS	CDS	1012514	1012532	0.47	-	0	Parent=SF01g00630.t1
chr01	AUGUSTUS	CDS	1012577	1012710	0.95	-	2	Parent=SF01g00630.t1
chr01	AUGUSTUS	CDS	1012762	1012835	0.97	-	1	Parent=SF01g00630.t1
chr01	AUGUSTUS	CDS	1012878	1012966	0.99	-	0	Parent=SF01g00630.t1
chr01	AUGUSTUS	CDS	1013026	1013103	0.99	-	0	Parent=SF01g00630.t1
chr01	AUGUSTUS	CDS	1013174	1013302	0.95	-	0	Parent=SF01g00630.t1
chr01	AUGUSTUS	CDS	1013369	1013392	0.76	-	0	Parent=SF01g00630.t1
chr01	AUGUSTUS	gene	1014028	1014460	0.99	-	.	ID=SF01g00640;prediction_source=braker_Tmat_RNA-seq:g3779.t1
chr01	AUGUSTUS	mRNA	1014028	1014460	0.99	-	.	ID=SF01g00640.t1;Parent=SF01g00640;Note=hypothetical protein L208DRAFT_593188 [Tricholoma matsutake 945]
chr01	AUGUSTUS	exon	1014028	1014230	0	-	.	Parent=SF01g00640.t1
chr01	AUGUSTUS	exon	1014289	1014460	0	-	.	Parent=SF01g00640.t1
chr01	AUGUSTUS	CDS	1014028	1014230	1	-	2	Parent=SF01g00640.t1
chr01	AUGUSTUS	CDS	1014289	1014460	0.99	-	0	Parent=SF01g00640.t1
chr01	maker	gene	1050080	1050313	0	-	.	ID=SF01g00650;prediction_source=maker_Tmat_RNA-seq:snap_masked-chr01-processed-gene-10.9-mRNA-1
chr01	maker	mRNA	1050080	1050313	0	-	.	ID=SF01g00650.t1;Parent=SF01g00650;Note=hypothetical protein BYT27DRAFT_7265752 [Phlegmacium glaucopus]
chr01	maker	exon	1050080	1050313	0	-	.	Parent=SF01g00650.t1
chr01	maker	CDS	1050080	1050313	0	-	0	Parent=SF01g00650.t1
chr01	maker	gene	1050720	1051249	0	-	.	ID=SF01g00660;prediction_source=maker_Tmat_RNA-seq:genemark-chr01-processed-gene-10.36-mRNA-1
chr01	maker	mRNA	1050720	1051249	0	-	.	ID=SF01g00660.t1;Parent=SF01g00660;Note=hypothetical protein L208DRAFT_1385050 [Tricholoma matsutake 945]
chr01	maker	exon	1051211	1051249	0	-	.	Parent=SF01g00660.t1
chr01	maker	exon	1050720	1051157	0	-	.	Parent=SF01g00660.t1
chr01	maker	CDS	1051211	1051249	0	-	0	Parent=SF01g00660.t1
chr01	maker	CDS	1050720	1051157	0	-	0	Parent=SF01g00660.t1
chr01	AUGUSTUS	gene	1090669	1095121	0.56	+	.	ID=SF01g00670;prediction_source=braker_Tmat_RNA-seq:g3781.t2
chr01	AUGUSTUS	mRNA	1090669	1095121	0.56	+	.	ID=SF01g00670.t1;Parent=SF01g00670;Note=hypothetical protein L208DRAFT_1435591 [Tricholoma matsutake 945]
chr01	AUGUSTUS	exon	1090669	1090949	0	+	.	Parent=SF01g00670.t1
chr01	AUGUSTUS	exon	1091005	1091071	0	+	.	Parent=SF01g00670.t1
chr01	AUGUSTUS	exon	1091133	1091255	0	+	.	Parent=SF01g00670.t1
chr01	AUGUSTUS	exon	1091308	1091339	0	+	.	Parent=SF01g00670.t1
chr01	AUGUSTUS	exon	1091393	1092376	0	+	.	Parent=SF01g00670.t1
chr01	AUGUSTUS	exon	1092424	1092580	0	+	.	Parent=SF01g00670.t1
chr01	AUGUSTUS	exon	1092632	1093069	0	+	.	Parent=SF01g00670.t1
chr01	AUGUSTUS	exon	1093120	1093362	0	+	.	Parent=SF01g00670.t1
chr01	AUGUSTUS	exon	1093420	1093448	0	+	.	Parent=SF01g00670.t1
chr01	AUGUSTUS	exon	1093499	1093508	0	+	.	Parent=SF01g00670.t1
chr01	AUGUSTUS	exon	1093560	1093884	0	+	.	Parent=SF01g00670.t1
chr01	AUGUSTUS	exon	1093931	1094140	0	+	.	Parent=SF01g00670.t1
chr01	AUGUSTUS	exon	1094198	1094333	0	+	.	Parent=SF01g00670.t1
chr01	AUGUSTUS	exon	1094387	1094546	0	+	.	Parent=SF01g00670.t1
chr01	AUGUSTUS	exon	1094598	1094675	0	+	.	Parent=SF01g00670.t1
chr01	AUGUSTUS	exon	1094724	1094907	0	+	.	Parent=SF01g00670.t1
chr01	AUGUSTUS	exon	1094964	1095121	0	+	.	Parent=SF01g00670.t1
chr01	AUGUSTUS	CDS	1090669	1090949	1	+	0	Parent=SF01g00670.t1
chr01	AUGUSTUS	CDS	1091005	1091071	1	+	1	Parent=SF01g00670.t1
chr01	AUGUSTUS	CDS	1091133	1091255	1	+	0	Parent=SF01g00670.t1
chr01	AUGUSTUS	CDS	1091308	1091339	1	+	0	Parent=SF01g00670.t1
chr01	AUGUSTUS	CDS	1091393	1092376	1	+	1	Parent=SF01g00670.t1
chr01	AUGUSTUS	CDS	1092424	1092580	1	+	1	Parent=SF01g00670.t1
chr01	AUGUSTUS	CDS	1092632	1093069	0.82	+	0	Parent=SF01g00670.t1
chr01	AUGUSTUS	CDS	1093120	1093362	1	+	0	Parent=SF01g00670.t1
chr01	AUGUSTUS	CDS	1093420	1093448	1	+	0	Parent=SF01g00670.t1
chr01	AUGUSTUS	CDS	1093499	1093508	1	+	1	Parent=SF01g00670.t1
chr01	AUGUSTUS	CDS	1093560	1093884	1	+	0	Parent=SF01g00670.t1
chr01	AUGUSTUS	CDS	1093931	1094140	1	+	2	Parent=SF01g00670.t1
chr01	AUGUSTUS	CDS	1094198	1094333	1	+	2	Parent=SF01g00670.t1
chr01	AUGUSTUS	CDS	1094387	1094546	1	+	1	Parent=SF01g00670.t1
chr01	AUGUSTUS	CDS	1094598	1094675	1	+	0	Parent=SF01g00670.t1
chr01	AUGUSTUS	CDS	1094724	1094907	1	+	0	Parent=SF01g00670.t1
chr01	AUGUSTUS	CDS	1094964	1095121	0.71	+	2	Parent=SF01g00670.t1
chr01	maker	gene	1096483	1096722	0	-	.	ID=SF01g00680;prediction_source=maker_Tmat_RNA-seq:snap_masked-chr01-processed-gene-11.30-mRNA-1
chr01	maker	mRNA	1096483	1096722	0	-	.	ID=SF01g00680.t1;Parent=SF01g00680
chr01	maker	exon	1096483	1096722	0	-	.	Parent=SF01g00680.t1
chr01	maker	CDS	1096483	1096722	0	-	0	Parent=SF01g00680.t1
chr01	AUGUSTUS	gene	1096777	1097807	0.95	+	.	ID=SF01g00690;prediction_source=braker_Tmat_RNA-seq:g3782.t1
chr01	AUGUSTUS	mRNA	1096777	1097807	0.95	+	.	ID=SF01g00690.t1;Parent=SF01g00690;Note=DUF125-domain-containing protein [Tricholoma matsutake 945]
chr01	AUGUSTUS	exon	1096777	1096961	0	+	.	Parent=SF01g00690.t1
chr01	AUGUSTUS	exon	1097019	1097452	0	+	.	Parent=SF01g00690.t1
chr01	AUGUSTUS	exon	1097512	1097807	0	+	.	Parent=SF01g00690.t1
chr01	AUGUSTUS	CDS	1096777	1096961	0.95	+	0	Parent=SF01g00690.t1
chr01	AUGUSTUS	CDS	1097019	1097452	1	+	1	Parent=SF01g00690.t1
chr01	AUGUSTUS	CDS	1097512	1097807	1	+	2	Parent=SF01g00690.t1
chr01	maker	gene	1098230	1100278	0	-	.	ID=SF01g00700;prediction_source=maker_Tmat_RNA-seq:augustus_masked-chr01-processed-gene-11.42-mRNA-1
chr01	maker	mRNA	1098230	1100278	0	-	.	ID=SF01g00700.t1;Parent=SF01g00700;Note=hypothetical protein LshimejAT787_0905520 [Lyophyllum shimeji]
chr01	maker	exon	1100268	1100278	0	-	.	Parent=SF01g00700.t1
chr01	maker	exon	1100129	1100211	0	-	.	Parent=SF01g00700.t1
chr01	maker	exon	1100045	1100079	0	-	.	Parent=SF01g00700.t1
chr01	maker	exon	1099935	1099989	0	-	.	Parent=SF01g00700.t1
chr01	maker	exon	1099858	1099885	0	-	.	Parent=SF01g00700.t1
chr01	maker	exon	1099773	1099802	0	-	.	Parent=SF01g00700.t1
chr01	maker	exon	1099712	1099721	0	-	.	Parent=SF01g00700.t1
chr01	maker	exon	1099644	1099661	0	-	.	Parent=SF01g00700.t1
chr01	maker	exon	1099568	1099593	0	-	.	Parent=SF01g00700.t1
chr01	maker	exon	1099491	1099516	0	-	.	Parent=SF01g00700.t1
chr01	maker	exon	1099310	1099438	0	-	.	Parent=SF01g00700.t1
chr01	maker	exon	1099239	1099254	0	-	.	Parent=SF01g00700.t1
chr01	maker	exon	1099146	1099185	0	-	.	Parent=SF01g00700.t1
chr01	maker	exon	1098995	1099087	0	-	.	Parent=SF01g00700.t1
chr01	maker	exon	1098829	1098854	0	-	.	Parent=SF01g00700.t1
chr01	maker	exon	1098767	1098775	0	-	.	Parent=SF01g00700.t1
chr01	maker	exon	1098686	1098713	0	-	.	Parent=SF01g00700.t1
chr01	maker	exon	1098575	1098632	0	-	.	Parent=SF01g00700.t1
chr01	maker	exon	1098319	1098525	0	-	.	Parent=SF01g00700.t1
chr01	maker	exon	1098230	1098267	0	-	.	Parent=SF01g00700.t1
chr01	maker	CDS	1100268	1100278	0	-	0	Parent=SF01g00700.t1
chr01	maker	CDS	1100129	1100211	0	-	1	Parent=SF01g00700.t1
chr01	maker	CDS	1100045	1100079	0	-	2	Parent=SF01g00700.t1
chr01	maker	CDS	1099935	1099989	0	-	0	Parent=SF01g00700.t1
chr01	maker	CDS	1099858	1099885	0	-	2	Parent=SF01g00700.t1
chr01	maker	CDS	1099773	1099802	0	-	1	Parent=SF01g00700.t1
chr01	maker	CDS	1099712	1099721	0	-	1	Parent=SF01g00700.t1
chr01	maker	CDS	1099644	1099661	0	-	0	Parent=SF01g00700.t1
chr01	maker	CDS	1099568	1099593	0	-	0	Parent=SF01g00700.t1
chr01	maker	CDS	1099491	1099516	0	-	1	Parent=SF01g00700.t1
chr01	maker	CDS	1099310	1099438	0	-	2	Parent=SF01g00700.t1
chr01	maker	CDS	1099239	1099254	0	-	2	Parent=SF01g00700.t1
chr01	maker	CDS	1099146	1099185	0	-	1	Parent=SF01g00700.t1
chr01	maker	CDS	1098995	1099087	0	-	0	Parent=SF01g00700.t1
chr01	maker	CDS	1098829	1098854	0	-	0	Parent=SF01g00700.t1
chr01	maker	CDS	1098767	1098775	0	-	1	Parent=SF01g00700.t1
chr01	maker	CDS	1098686	1098713	0	-	1	Parent=SF01g00700.t1
chr01	maker	CDS	1098575	1098632	0	-	0	Parent=SF01g00700.t1
chr01	maker	CDS	1098319	1098525	0	-	2	Parent=SF01g00700.t1
chr01	maker	CDS	1098230	1098267	0	-	2	Parent=SF01g00700.t1
chr01	AUGUSTUS	gene	1126670	1128971	0.76	-	.	ID=SF01g00710;prediction_source=braker_Tmat_RNA-seq:g3784.t1
chr01	AUGUSTUS	mRNA	1126670	1128971	0.76	-	.	ID=SF01g00710.t1;Parent=SF01g00710;Note=Metal-binding regulatory protein cuf1 [Hypsizygus marmoreus]
chr01	AUGUSTUS	exon	1126670	1128258	0	-	.	Parent=SF01g00710.t1
chr01	AUGUSTUS	exon	1128318	1128434	0	-	.	Parent=SF01g00710.t1
chr01	AUGUSTUS	exon	1128500	1128702	0	-	.	Parent=SF01g00710.t1
chr01	AUGUSTUS	exon	1128776	1128804	0	-	.	Parent=SF01g00710.t1
chr01	AUGUSTUS	exon	1128857	1128895	0	-	.	Parent=SF01g00710.t1
chr01	AUGUSTUS	exon	1128954	1128971	0	-	.	Parent=SF01g00710.t1
chr01	AUGUSTUS	CDS	1126670	1128258	0.85	-	2	Parent=SF01g00710.t1
chr01	AUGUSTUS	CDS	1128318	1128434	1	-	2	Parent=SF01g00710.t1
chr01	AUGUSTUS	CDS	1128500	1128702	1	-	1	Parent=SF01g00710.t1
chr01	AUGUSTUS	CDS	1128776	1128804	1	-	0	Parent=SF01g00710.t1
chr01	AUGUSTUS	CDS	1128857	1128895	0.94	-	0	Parent=SF01g00710.t1
chr01	AUGUSTUS	CDS	1128954	1128971	0.92	-	0	Parent=SF01g00710.t1
chr01	maker	gene	1132321	1133882	0	-	.	ID=SF01g00720;prediction_source=maker_Tmat_RNA-seq:genemark-chr01-processed-gene-11.13-mRNA-1
chr01	maker	mRNA	1132321	1133882	0	-	.	ID=SF01g00720.t1;Parent=SF01g00720;Note=transaminase [Tricholoma matsutake 945]
chr01	maker	exon	1133667	1133882	0	-	.	Parent=SF01g00720.t1
chr01	maker	exon	1133427	1133598	0	-	.	Parent=SF01g00720.t1
chr01	maker	exon	1132321	1133366	0	-	.	Parent=SF01g00720.t1
chr01	maker	CDS	1133667	1133882	0	-	0	Parent=SF01g00720.t1
chr01	maker	CDS	1133427	1133598	0	-	0	Parent=SF01g00720.t1
chr01	maker	CDS	1132321	1133366	0	-	2	Parent=SF01g00720.t1
chr01	AUGUSTUS	gene	1135333	1137106	0.7	-	.	ID=SF01g00730;prediction_source=augustus:chr01.g51.t1
chr01	AUGUSTUS	mRNA	1135333	1137106	0.7	-	.	ID=SF01g00730.t1;Parent=SF01g00730;Note=DnaJ-domain-containing protein%2C partial [Tricholoma matsutake 945]
chr01	AUGUSTUS	exon	1135333	1135428	1	-	.	Parent=SF01g00730.t1
chr01	AUGUSTUS	exon	1135519	1135687	1	-	.	Parent=SF01g00730.t1
chr01	AUGUSTUS	exon	1135752	1135856	0.89	-	.	Parent=SF01g00730.t1
chr01	AUGUSTUS	exon	1135936	1136138	0.84	-	.	Parent=SF01g00730.t1
chr01	AUGUSTUS	exon	1136326	1136579	0.98	-	.	Parent=SF01g00730.t1
chr01	AUGUSTUS	exon	1136642	1136717	0.94	-	.	Parent=SF01g00730.t1
chr01	AUGUSTUS	exon	1136777	1137106	0.94	-	.	Parent=SF01g00730.t1
chr01	AUGUSTUS	CDS	1135333	1135428	1	-	0	Parent=SF01g00730.t1
chr01	AUGUSTUS	CDS	1135519	1135687	1	-	1	Parent=SF01g00730.t1
chr01	AUGUSTUS	CDS	1135752	1135856	0.89	-	1	Parent=SF01g00730.t1
chr01	AUGUSTUS	CDS	1135936	1136138	0.84	-	0	Parent=SF01g00730.t1
chr01	AUGUSTUS	CDS	1136326	1136579	0.98	-	2	Parent=SF01g00730.t1
chr01	AUGUSTUS	CDS	1136642	1136717	0.94	-	0	Parent=SF01g00730.t1
chr01	AUGUSTUS	CDS	1136777	1137106	0.94	-	0	Parent=SF01g00730.t1
chr01	AUGUSTUS	gene	1137503	1138799	0.28	+	.	ID=SF01g00740;prediction_source=augustus:chr01.g52.t1
chr01	AUGUSTUS	mRNA	1137503	1138799	0.28	+	.	ID=SF01g00740.t1;Parent=SF01g00740;Note=aldolase [Tricholoma matsutake 945]
chr01	AUGUSTUS	exon	1137503	1137763	0.56	+	.	Parent=SF01g00740.t1
chr01	AUGUSTUS	exon	1137815	1138282	0.71	+	.	Parent=SF01g00740.t1
chr01	AUGUSTUS	exon	1138395	1138730	0.8	+	.	Parent=SF01g00740.t1
chr01	AUGUSTUS	exon	1138785	1138799	0.78	+	.	Parent=SF01g00740.t1
chr01	AUGUSTUS	CDS	1137503	1137763	0.56	+	0	Parent=SF01g00740.t1
chr01	AUGUSTUS	CDS	1137815	1138282	0.71	+	0	Parent=SF01g00740.t1
chr01	AUGUSTUS	CDS	1138395	1138730	0.8	+	0	Parent=SF01g00740.t1
chr01	AUGUSTUS	CDS	1138785	1138799	0.78	+	0	Parent=SF01g00740.t1
chr01	maker	gene	1179541	1180932	0	-	.	ID=SF01g00750;prediction_source=maker_Tmat_RNA-seq:genemark-chr01-processed-gene-11.20-mRNA-1
chr01	maker	mRNA	1179541	1180932	0	-	.	ID=SF01g00750.t1;Parent=SF01g00750;Note=hypothetical protein BGW80DRAFT_1230664 [Lactifluus volemus]
chr01	maker	exon	1180656	1180932	0	-	.	Parent=SF01g00750.t1
chr01	maker	exon	1180401	1180612	0	-	.	Parent=SF01g00750.t1
chr01	maker	exon	1180191	1180334	0	-	.	Parent=SF01g00750.t1
chr01	maker	exon	1179541	1180125	0	-	.	Parent=SF01g00750.t1
chr01	maker	CDS	1180656	1180932	0	-	0	Parent=SF01g00750.t1
chr01	maker	CDS	1180401	1180612	0	-	2	Parent=SF01g00750.t1
chr01	maker	CDS	1180191	1180334	0	-	0	Parent=SF01g00750.t1
chr01	maker	CDS	1179541	1180125	0	-	0	Parent=SF01g00750.t1
chr01	maker	gene	1219296	1221353	0	+	.	ID=SF01g00760;prediction_source=maker_Tmat_RNA-seq:genemark-chr01-processed-gene-12.47-mRNA-1
chr01	maker	mRNA	1219296	1221353	0	+	.	ID=SF01g00760.t1;Parent=SF01g00760;Note=WD40 repeat-like protein [Tricholoma matsutake 945]
chr01	maker	exon	1219296	1219647	0	+	.	Parent=SF01g00760.t1
chr01	maker	exon	1219699	1219808	0	+	.	Parent=SF01g00760.t1
chr01	maker	exon	1219870	1220259	0	+	.	Parent=SF01g00760.t1
chr01	maker	exon	1220319	1220752	0	+	.	Parent=SF01g00760.t1
chr01	maker	exon	1220802	1220962	0	+	.	Parent=SF01g00760.t1
chr01	maker	exon	1221013	1221353	0	+	.	Parent=SF01g00760.t1
chr01	maker	CDS	1219296	1219647	0	+	0	Parent=SF01g00760.t1
chr01	maker	CDS	1219699	1219808	0	+	2	Parent=SF01g00760.t1
chr01	maker	CDS	1219870	1220259	0	+	0	Parent=SF01g00760.t1
chr01	maker	CDS	1220319	1220752	0	+	0	Parent=SF01g00760.t1
chr01	maker	CDS	1220802	1220962	0	+	1	Parent=SF01g00760.t1
chr01	maker	CDS	1221013	1221353	0	+	2	Parent=SF01g00760.t1
chr01	maker	gene	1221799	1222047	0	-	.	ID=SF01g00770;prediction_source=maker_Tmat_RNA-seq:snap_masked-chr01-processed-gene-12.27-mRNA-1
chr01	maker	mRNA	1221799	1222047	0	-	.	ID=SF01g00770.t1;Parent=SF01g00770
chr01	maker	exon	1221799	1222047	0	-	.	Parent=SF01g00770.t1
chr01	maker	CDS	1221799	1222047	0	-	0	Parent=SF01g00770.t1
chr01	maker	gene	1222535	1223660	0	+	.	ID=SF01g00780;prediction_source=maker_Tmat_RNA-seq:genemark-chr01-processed-gene-12.49-mRNA-1
chr01	maker	mRNA	1222535	1223660	0	+	.	ID=SF01g00780.t1;Parent=SF01g00780;Note=caspase domain-containing protein [Lepista nuda]
chr01	maker	exon	1222535	1222746	0	+	.	Parent=SF01g00780.t1
chr01	maker	exon	1222779	1223049	0	+	.	Parent=SF01g00780.t1
chr01	maker	exon	1223124	1223256	0	+	.	Parent=SF01g00780.t1
chr01	maker	exon	1223311	1223660	0	+	.	Parent=SF01g00780.t1
chr01	maker	CDS	1222535	1222746	0	+	0	Parent=SF01g00780.t1
chr01	maker	CDS	1222779	1223049	0	+	1	Parent=SF01g00780.t1
chr01	maker	CDS	1223124	1223256	0	+	0	Parent=SF01g00780.t1
chr01	maker	CDS	1223311	1223660	0	+	2	Parent=SF01g00780.t1
chr01	maker	gene	1224759	1226199	0	-	.	ID=SF01g00790;prediction_source=maker_Tmat_RNA-seq:maker-chr01-augustus-gene-12.84-mRNA-1
chr01	maker	mRNA	1224759	1226199	0	-	.	ID=SF01g00790.t1;Parent=SF01g00790;Note=hypothetical protein L208DRAFT_1266488 [Tricholoma matsutake 945]
chr01	maker	exon	1224759	1224894	0	-	.	Parent=SF01g00790.t1
chr01	maker	exon	1224953	1225046	0	-	.	Parent=SF01g00790.t1
chr01	maker	exon	1225098	1225204	0	-	.	Parent=SF01g00790.t1
chr01	maker	exon	1225258	1225344	0	-	.	Parent=SF01g00790.t1
chr01	maker	exon	1225397	1225619	0	-	.	Parent=SF01g00790.t1
chr01	maker	exon	1225672	1225795	0	-	.	Parent=SF01g00790.t1
chr01	maker	exon	1225862	1226199	0	-	.	Parent=SF01g00790.t1
chr01	maker	CDS	1225862	1226177	0	-	0	Parent=SF01g00790.t1
chr01	maker	CDS	1225672	1225795	0	-	2	Parent=SF01g00790.t1
chr01	maker	CDS	1225397	1225619	0	-	1	Parent=SF01g00790.t1
chr01	maker	CDS	1225258	1225344	0	-	0	Parent=SF01g00790.t1
chr01	maker	CDS	1225098	1225204	0	-	0	Parent=SF01g00790.t1
chr01	maker	CDS	1224953	1225046	0	-	1	Parent=SF01g00790.t1
chr01	maker	CDS	1224805	1224894	0	-	0	Parent=SF01g00790.t1
chr01	maker	gene	1251463	1255127	0	+	.	ID=SF01g00800;prediction_source=maker_Tmat_RNA-seq:genemark-chr01-processed-gene-12.54-mRNA-1
chr01	maker	mRNA	1251463	1255127	0	+	.	ID=SF01g00800.t1;Parent=SF01g00800;Note=transmembrane protein [Tricholoma matsutake 945]
chr01	maker	exon	1251463	1251665	0	+	.	Parent=SF01g00800.t1
chr01	maker	exon	1251722	1251964	0	+	.	Parent=SF01g00800.t1
chr01	maker	exon	1252017	1252198	0	+	.	Parent=SF01g00800.t1
chr01	maker	exon	1252261	1252718	0	+	.	Parent=SF01g00800.t1
chr01	maker	exon	1252774	1253565	0	+	.	Parent=SF01g00800.t1
chr01	maker	exon	1253627	1254078	0	+	.	Parent=SF01g00800.t1
chr01	maker	exon	1254149	1254313	0	+	.	Parent=SF01g00800.t1
chr01	maker	exon	1254378	1254503	0	+	.	Parent=SF01g00800.t1
chr01	maker	exon	1254579	1254663	0	+	.	Parent=SF01g00800.t1
chr01	maker	exon	1254725	1254833	0	+	.	Parent=SF01g00800.t1
chr01	maker	exon	1254898	1255013	0	+	.	Parent=SF01g00800.t1
chr01	maker	exon	1255092	1255127	0	+	.	Parent=SF01g00800.t1
chr01	maker	CDS	1251463	1251665	0	+	0	Parent=SF01g00800.t1
chr01	maker	CDS	1251722	1251964	0	+	1	Parent=SF01g00800.t1
chr01	maker	CDS	1252017	1252198	0	+	1	Parent=SF01g00800.t1
chr01	maker	CDS	1252261	1252718	0	+	2	Parent=SF01g00800.t1
chr01	maker	CDS	1252774	1253565	0	+	0	Parent=SF01g00800.t1
chr01	maker	CDS	1253627	1254078	0	+	0	Parent=SF01g00800.t1
chr01	maker	CDS	1254149	1254313	0	+	1	Parent=SF01g00800.t1
chr01	maker	CDS	1254378	1254503	0	+	1	Parent=SF01g00800.t1
chr01	maker	CDS	1254579	1254663	0	+	1	Parent=SF01g00800.t1
chr01	maker	CDS	1254725	1254833	0	+	0	Parent=SF01g00800.t1
chr01	maker	CDS	1254898	1255013	0	+	2	Parent=SF01g00800.t1
chr01	maker	CDS	1255092	1255127	0	+	0	Parent=SF01g00800.t1
chr01	AUGUSTUS	gene	1256061	1257104	0.38	-	.	ID=SF01g00810;prediction_source=augustus:chr01.g59.t1
chr01	AUGUSTUS	mRNA	1256061	1257104	0.38	-	.	ID=SF01g00810.t1;Parent=SF01g00810;Note=hypothetical protein L208DRAFT_1356840 [Tricholoma matsutake 945] >KAF8236870.1 hypothetical protein L208DRAFT_1356852 [Tricholoma matsutake 945]
chr01	AUGUSTUS	exon	1256061	1256690	0.58	-	.	Parent=SF01g00810.t1
chr01	AUGUSTUS	exon	1256742	1256918	0.79	-	.	Parent=SF01g00810.t1
chr01	AUGUSTUS	exon	1256973	1257104	0.67	-	.	Parent=SF01g00810.t1
chr01	AUGUSTUS	CDS	1256061	1256690	0.58	-	0	Parent=SF01g00810.t1
chr01	AUGUSTUS	CDS	1256742	1256918	0.79	-	0	Parent=SF01g00810.t1
chr01	AUGUSTUS	CDS	1256973	1257104	0.67	-	0	Parent=SF01g00810.t1
chr01	maker	gene	1257221	1258675	0	+	.	ID=SF01g00820;prediction_source=maker_Tmat_RNA-seq:genemark-chr01-processed-gene-12.55-mRNA-1
chr01	maker	mRNA	1257221	1258675	0	+	.	ID=SF01g00820.t1;Parent=SF01g00820;Note=hypothetical protein L208DRAFT_1250276 [Tricholoma matsutake 945] >KAF8236871.1 hypothetical protein L208DRAFT_1250091 [Tricholoma matsutake 945]
chr01	maker	exon	1257221	1257371	0	+	.	Parent=SF01g00820.t1
chr01	maker	exon	1257443	1257550	0	+	.	Parent=SF01g00820.t1
chr01	maker	exon	1257612	1257741	0	+	.	Parent=SF01g00820.t1
chr01	maker	exon	1257798	1258100	0	+	.	Parent=SF01g00820.t1
chr01	maker	exon	1258184	1258420	0	+	.	Parent=SF01g00820.t1
chr01	maker	exon	1258512	1258675	0	+	.	Parent=SF01g00820.t1
chr01	maker	CDS	1257234	1257371	0	+	0	Parent=SF01g00820.t1
chr01	maker	CDS	1257443	1257550	0	+	0	Parent=SF01g00820.t1
chr01	maker	CDS	1257612	1257741	0	+	0	Parent=SF01g00820.t1
chr01	maker	CDS	1257798	1258100	0	+	2	Parent=SF01g00820.t1
chr01	maker	CDS	1258184	1258420	0	+	2	Parent=SF01g00820.t1
chr01	maker	CDS	1258512	1258675	0	+	2	Parent=SF01g00820.t1
chr01	AUGUSTUS	gene	1260487	1262663	0.13	+	.	ID=SF01g00830;prediction_source=braker_Tmat_RNA-seq:g3795.t1
chr01	AUGUSTUS	mRNA	1260487	1262663	0.13	+	.	ID=SF01g00830.t1;Parent=SF01g00830;Note=Werner Syndrome-like exonuclease [Hypsizygus marmoreus]
chr01	AUGUSTUS	exon	1260487	1260833	0	+	.	Parent=SF01g00830.t1
chr01	AUGUSTUS	exon	1260897	1261193	0	+	.	Parent=SF01g00830.t1
chr01	AUGUSTUS	exon	1261256	1261404	0	+	.	Parent=SF01g00830.t1
chr01	AUGUSTUS	exon	1261460	1261479	0	+	.	Parent=SF01g00830.t1
chr01	AUGUSTUS	exon	1261548	1261596	0	+	.	Parent=SF01g00830.t1
chr01	AUGUSTUS	exon	1261720	1261847	0	+	.	Parent=SF01g00830.t1
chr01	AUGUSTUS	exon	1261912	1262002	0	+	.	Parent=SF01g00830.t1
chr01	AUGUSTUS	exon	1262063	1262435	0	+	.	Parent=SF01g00830.t1
chr01	AUGUSTUS	exon	1262504	1262663	0	+	.	Parent=SF01g00830.t1
chr01	AUGUSTUS	CDS	1260487	1260833	0.75	+	0	Parent=SF01g00830.t1
chr01	AUGUSTUS	CDS	1260897	1261193	0.58	+	1	Parent=SF01g00830.t1
chr01	AUGUSTUS	CDS	1261256	1261404	0.74	+	1	Parent=SF01g00830.t1
chr01	AUGUSTUS	CDS	1261460	1261479	0.22	+	2	Parent=SF01g00830.t1
chr01	AUGUSTUS	CDS	1261548	1261596	0.76	+	0	Parent=SF01g00830.t1
chr01	AUGUSTUS	CDS	1261720	1261847	0.92	+	2	Parent=SF01g00830.t1
chr01	AUGUSTUS	CDS	1261912	1262002	1	+	0	Parent=SF01g00830.t1
chr01	AUGUSTUS	CDS	1262063	1262435	1	+	2	Parent=SF01g00830.t1
chr01	AUGUSTUS	CDS	1262504	1262663	1	+	1	Parent=SF01g00830.t1
chr01	AUGUSTUS	gene	1263310	1266381	0.31	-	.	ID=SF01g00840;prediction_source=braker_Tmat_RNA-seq:g3796.t1
chr01	AUGUSTUS	mRNA	1263310	1266381	0.31	-	.	ID=SF01g00840.t1;Parent=SF01g00840;Note=hypothetical protein M378DRAFT_77258 [Amanita muscaria Koide BX008]
chr01	AUGUSTUS	exon	1263310	1264777	0	-	.	Parent=SF01g00840.t1
chr01	AUGUSTUS	exon	1264827	1265523	0	-	.	Parent=SF01g00840.t1
chr01	AUGUSTUS	exon	1265576	1265800	0	-	.	Parent=SF01g00840.t1
chr01	AUGUSTUS	exon	1265853	1265858	0	-	.	Parent=SF01g00840.t1
chr01	AUGUSTUS	exon	1265917	1265973	0	-	.	Parent=SF01g00840.t1
chr01	AUGUSTUS	exon	1266030	1266381	0	-	.	Parent=SF01g00840.t1
chr01	AUGUSTUS	CDS	1263310	1264777	0.53	-	1	Parent=SF01g00840.t1
chr01	AUGUSTUS	CDS	1264827	1265523	0.79	-	2	Parent=SF01g00840.t1
chr01	AUGUSTUS	CDS	1265576	1265800	0.9	-	2	Parent=SF01g00840.t1
chr01	AUGUSTUS	CDS	1265853	1265858	0.69	-	2	Parent=SF01g00840.t1
chr01	AUGUSTUS	CDS	1265917	1265973	0.68	-	2	Parent=SF01g00840.t1
chr01	AUGUSTUS	CDS	1266030	1266381	0.77	-	0	Parent=SF01g00840.t1
chr01	maker	gene	1267087	1268167	0	-	.	ID=SF01g00850;prediction_source=maker_Tmat_RNA-seq:genemark-chr01-processed-gene-12.69-mRNA-1
chr01	maker	mRNA	1267087	1268167	0	-	.	ID=SF01g00850.t1;Parent=SF01g00850
chr01	maker	exon	1267872	1268167	0	-	.	Parent=SF01g00850.t1
chr01	maker	exon	1267087	1267399	0	-	.	Parent=SF01g00850.t1
chr01	maker	CDS	1267872	1268167	0	-	0	Parent=SF01g00850.t1
chr01	maker	CDS	1267087	1267399	0	-	1	Parent=SF01g00850.t1
chr01	maker	gene	1269493	1269891	0	-	.	ID=SF01g00860;prediction_source=maker_Tmat_RNA-seq:snap_masked-chr01-processed-gene-12.35-mRNA-1
chr01	maker	mRNA	1269493	1269891	0	-	.	ID=SF01g00860.t1;Parent=SF01g00860
chr01	maker	exon	1269493	1269891	0	-	.	Parent=SF01g00860.t1
chr01	maker	CDS	1269493	1269891	0	-	0	Parent=SF01g00860.t1
chr01	maker	gene	1281412	1281941	0	+	.	ID=SF01g00870;prediction_source=maker_Tmat_RNA-seq:genemark-chr01-processed-gene-12.59-mRNA-1
chr01	maker	mRNA	1281412	1281941	0	+	.	ID=SF01g00870.t1;Parent=SF01g00870;Note=hypothetical protein L208DRAFT_1385050 [Tricholoma matsutake 945]
chr01	maker	exon	1281412	1281450	0	+	.	Parent=SF01g00870.t1
chr01	maker	exon	1281504	1281941	0	+	.	Parent=SF01g00870.t1
chr01	maker	CDS	1281412	1281450	0	+	0	Parent=SF01g00870.t1
chr01	maker	CDS	1281504	1281941	0	+	0	Parent=SF01g00870.t1
chr01	maker	gene	1282348	1282581	0	+	.	ID=SF01g00880;prediction_source=maker_Tmat_RNA-seq:snap_masked-chr01-processed-gene-12.25-mRNA-1
chr01	maker	mRNA	1282348	1282581	0	+	.	ID=SF01g00880.t1;Parent=SF01g00880;Note=hypothetical protein BYT27DRAFT_7265752 [Phlegmacium glaucopus]
chr01	maker	exon	1282348	1282581	0	+	.	Parent=SF01g00880.t1
chr01	maker	CDS	1282348	1282581	0	+	0	Parent=SF01g00880.t1
chr01	maker	gene	1296360	1298817	0	-	.	ID=SF01g00890;prediction_source=maker_Tmat_RNA-seq:genemark-chr01-processed-gene-13.17-mRNA-1
chr01	maker	mRNA	1296360	1298817	0	-	.	ID=SF01g00890.t1;Parent=SF01g00890;Note=glutamine-hydrolyzing asparagine synthase [Tricholoma matsutake 945]
chr01	maker	exon	1298584	1298817	0	-	.	Parent=SF01g00890.t1
chr01	maker	exon	1298227	1298536	0	-	.	Parent=SF01g00890.t1
chr01	maker	exon	1298117	1298172	0	-	.	Parent=SF01g00890.t1
chr01	maker	exon	1297997	1298068	0	-	.	Parent=SF01g00890.t1
chr01	maker	exon	1297688	1297940	0	-	.	Parent=SF01g00890.t1
chr01	maker	exon	1297259	1297631	0	-	.	Parent=SF01g00890.t1
chr01	maker	exon	1297030	1297209	0	-	.	Parent=SF01g00890.t1
chr01	maker	exon	1296957	1296975	0	-	.	Parent=SF01g00890.t1
chr01	maker	exon	1296618	1296898	0	-	.	Parent=SF01g00890.t1
chr01	maker	exon	1296360	1296561	0	-	.	Parent=SF01g00890.t1
chr01	maker	CDS	1298584	1298817	0	-	0	Parent=SF01g00890.t1
chr01	maker	CDS	1298227	1298536	0	-	0	Parent=SF01g00890.t1
chr01	maker	CDS	1298117	1298172	0	-	2	Parent=SF01g00890.t1
chr01	maker	CDS	1297997	1298068	0	-	0	Parent=SF01g00890.t1
chr01	maker	CDS	1297688	1297940	0	-	0	Parent=SF01g00890.t1
chr01	maker	CDS	1297259	1297631	0	-	2	Parent=SF01g00890.t1
chr01	maker	CDS	1297030	1297209	0	-	1	Parent=SF01g00890.t1
chr01	maker	CDS	1296957	1296975	0	-	1	Parent=SF01g00890.t1
chr01	maker	CDS	1296618	1296898	0	-	0	Parent=SF01g00890.t1
chr01	maker	CDS	1296360	1296561	0	-	1	Parent=SF01g00890.t1
chr01	maker	gene	1388850	1389870	0	-	.	ID=SF01g00900;prediction_source=maker_Tmat_RNA-seq:genemark-chr01-processed-gene-13.42-mRNA-1
chr01	maker	mRNA	1388850	1389870	0	-	.	ID=SF01g00900.t1;Parent=SF01g00900;Note=MFS general substrate transporter%2C partial [Tricholoma matsutake 945]
chr01	maker	exon	1389643	1389870	0	-	.	Parent=SF01g00900.t1
chr01	maker	exon	1389490	1389589	0	-	.	Parent=SF01g00900.t1
chr01	maker	exon	1389218	1389431	0	-	.	Parent=SF01g00900.t1
chr01	maker	exon	1389035	1389145	0	-	.	Parent=SF01g00900.t1
chr01	maker	exon	1388850	1388982	0	-	.	Parent=SF01g00900.t1
chr01	maker	CDS	1389643	1389870	0	-	0	Parent=SF01g00900.t1
chr01	maker	CDS	1389490	1389589	0	-	0	Parent=SF01g00900.t1
chr01	maker	CDS	1389218	1389431	0	-	2	Parent=SF01g00900.t1
chr01	maker	CDS	1389035	1389145	0	-	1	Parent=SF01g00900.t1
chr01	maker	CDS	1388850	1388982	0	-	1	Parent=SF01g00900.t1
chr01	AUGUSTUS	gene	1390495	1391165	0.34	+	.	ID=SF01g00910;prediction_source=braker_Tmat_RNA-seq:g3801.t1
chr01	AUGUSTUS	mRNA	1390495	1391165	0.34	+	.	ID=SF01g00910.t1;Parent=SF01g00910;Note=hypothetical protein L208DRAFT_1408055 [Tricholoma matsutake 945]
chr01	AUGUSTUS	exon	1390495	1390606	0	+	.	Parent=SF01g00910.t1
chr01	AUGUSTUS	exon	1390659	1391022	0	+	.	Parent=SF01g00910.t1
chr01	AUGUSTUS	exon	1391078	1391165	0	+	.	Parent=SF01g00910.t1
chr01	AUGUSTUS	CDS	1390495	1390606	1	+	0	Parent=SF01g00910.t1
chr01	AUGUSTUS	CDS	1390659	1391022	0.99	+	2	Parent=SF01g00910.t1
chr01	AUGUSTUS	CDS	1391078	1391165	0.34	+	1	Parent=SF01g00910.t1
chr01	maker	gene	1391386	1392361	0	-	.	ID=SF01g00920;prediction_source=maker_Tmat_RNA-seq:genemark-chr01-processed-gene-13.43-mRNA-1
chr01	maker	mRNA	1391386	1392361	0	-	.	ID=SF01g00920.t1;Parent=SF01g00920;Note=P-loop containing nucleoside triphosphate hydrolase protein [Tricholoma matsutake 945]
chr01	maker	exon	1392127	1392361	0	-	.	Parent=SF01g00920.t1
chr01	maker	exon	1391971	1392050	0	-	.	Parent=SF01g00920.t1
chr01	maker	exon	1391780	1391919	0	-	.	Parent=SF01g00920.t1
chr01	maker	exon	1391386	1391731	0	-	.	Parent=SF01g00920.t1
chr01	maker	CDS	1392127	1392361	0	-	0	Parent=SF01g00920.t1
chr01	maker	CDS	1391971	1392050	0	-	2	Parent=SF01g00920.t1
chr01	maker	CDS	1391780	1391919	0	-	0	Parent=SF01g00920.t1
chr01	maker	CDS	1391386	1391731	0	-	1	Parent=SF01g00920.t1
chr01	maker	gene	1392567	1393509	0	+	.	ID=SF01g00930;prediction_source=maker_Tmat_RNA-seq:genemark-chr01-processed-gene-13.30-mRNA-1
chr01	maker	mRNA	1392567	1393509	0	+	.	ID=SF01g00930.t1;Parent=SF01g00930;Note=hypothetical protein L208DRAFT_1408053 [Tricholoma matsutake 945]
chr01	maker	exon	1392567	1392712	0	+	.	Parent=SF01g00930.t1
chr01	maker	exon	1392771	1393509	0	+	.	Parent=SF01g00930.t1
chr01	maker	CDS	1392567	1392712	0	+	0	Parent=SF01g00930.t1
chr01	maker	CDS	1392771	1393509	0	+	1	Parent=SF01g00930.t1
chr01	maker	gene	1414807	1416938	0	-	.	ID=SF01g00940;prediction_source=maker_Tmat_RNA-seq:maker-chr01-augustus-gene-14.33-mRNA-1
chr01	maker	mRNA	1414807	1416938	0	-	.	ID=SF01g00940.t1;Parent=SF01g00940;Note=hypothetical protein L208DRAFT_1266507 [Tricholoma matsutake 945]
chr01	maker	exon	1414807	1414899	0	-	.	Parent=SF01g00940.t1
chr01	maker	exon	1414954	1415235	0	-	.	Parent=SF01g00940.t1
chr01	maker	exon	1415291	1415357	0	-	.	Parent=SF01g00940.t1
chr01	maker	exon	1415405	1415689	0	-	.	Parent=SF01g00940.t1
chr01	maker	exon	1415738	1415958	0	-	.	Parent=SF01g00940.t1
chr01	maker	exon	1416021	1416523	0	-	.	Parent=SF01g00940.t1
chr01	maker	exon	1416578	1416938	0	-	.	Parent=SF01g00940.t1
chr01	maker	CDS	1416578	1416938	0	-	0	Parent=SF01g00940.t1
chr01	maker	CDS	1416021	1416523	0	-	2	Parent=SF01g00940.t1
chr01	maker	CDS	1415738	1415958	0	-	0	Parent=SF01g00940.t1
chr01	maker	CDS	1415405	1415689	0	-	1	Parent=SF01g00940.t1
chr01	maker	CDS	1415291	1415357	0	-	1	Parent=SF01g00940.t1
chr01	maker	CDS	1414954	1415235	0	-	0	Parent=SF01g00940.t1
chr01	maker	CDS	1414807	1414899	0	-	0	Parent=SF01g00940.t1
chr01	maker	gene	1486050	1486798	0	-	.	ID=SF01g00950;prediction_source=maker_Tmat_RNA-seq:augustus_masked-chr01-processed-gene-14.4-mRNA-1
chr01	maker	mRNA	1486050	1486798	0	-	.	ID=SF01g00950.t1;Parent=SF01g00950;Note=hypothetical protein BDQ12DRAFT_721102 [Crucibulum laeve]
chr01	maker	exon	1486214	1486798	0	-	.	Parent=SF01g00950.t1
chr01	maker	exon	1486121	1486144	0	-	.	Parent=SF01g00950.t1
chr01	maker	exon	1486050	1486064	0	-	.	Parent=SF01g00950.t1
chr01	maker	CDS	1486214	1486798	0	-	0	Parent=SF01g00950.t1
chr01	maker	CDS	1486121	1486144	0	-	0	Parent=SF01g00950.t1
chr01	maker	CDS	1486050	1486064	0	-	0	Parent=SF01g00950.t1
chr01	maker	gene	1511680	1511907	0	+	.	ID=SF01g00960;prediction_source=maker_Tmat_RNA-seq:snap_masked-chr01-processed-gene-15.66-mRNA-1
chr01	maker	mRNA	1511680	1511907	0	+	.	ID=SF01g00960.t1;Parent=SF01g00960
chr01	maker	exon	1511680	1511907	0	+	.	Parent=SF01g00960.t1
chr01	maker	CDS	1511680	1511907	0	+	0	Parent=SF01g00960.t1
chr01	AUGUSTUS	gene	1512041	1512958	0.22	-	.	ID=SF01g00970;prediction_source=augustus:chr01.g72.t1
chr01	AUGUSTUS	mRNA	1512041	1512958	0.22	-	.	ID=SF01g00970.t1;Parent=SF01g00970;Note=uncharacterized protein ARMOST_14070 [Armillaria ostoyae]
chr01	AUGUSTUS	exon	1512041	1512504	0.36	-	.	Parent=SF01g00970.t1
chr01	AUGUSTUS	exon	1512556	1512958	0.58	-	.	Parent=SF01g00970.t1
chr01	AUGUSTUS	CDS	1512041	1512504	0.36	-	2	Parent=SF01g00970.t1
chr01	AUGUSTUS	CDS	1512556	1512958	0.58	-	0	Parent=SF01g00970.t1
chr01	maker	gene	1537627	1539879	0	-	.	ID=SF01g00980;prediction_source=maker_Tmat_RNA-seq:maker-chr01-augustus-gene-15.7-mRNA-1
chr01	maker	mRNA	1537627	1539879	0	-	.	ID=SF01g00980.t1;Parent=SF01g00980;Note=hypothetical protein L208DRAFT_1451908 [Tricholoma matsutake 945]
chr01	maker	exon	1537627	1538442	0	-	.	Parent=SF01g00980.t1
chr01	maker	exon	1538489	1538652	0	-	.	Parent=SF01g00980.t1
chr01	maker	exon	1538701	1538866	0	-	.	Parent=SF01g00980.t1
chr01	maker	exon	1538915	1539015	0	-	.	Parent=SF01g00980.t1
chr01	maker	exon	1539073	1539367	0	-	.	Parent=SF01g00980.t1
chr01	maker	exon	1539423	1539541	0	-	.	Parent=SF01g00980.t1
chr01	maker	exon	1539601	1539702	0	-	.	Parent=SF01g00980.t1
chr01	maker	exon	1539751	1539879	0	-	.	Parent=SF01g00980.t1
chr01	maker	CDS	1539751	1539847	0	-	0	Parent=SF01g00980.t1
chr01	maker	CDS	1539601	1539702	0	-	2	Parent=SF01g00980.t1
chr01	maker	CDS	1539423	1539541	0	-	2	Parent=SF01g00980.t1
chr01	maker	CDS	1539073	1539367	0	-	0	Parent=SF01g00980.t1
chr01	maker	CDS	1538915	1539015	0	-	2	Parent=SF01g00980.t1
chr01	maker	CDS	1538701	1538866	0	-	0	Parent=SF01g00980.t1
chr01	maker	CDS	1538489	1538652	0	-	2	Parent=SF01g00980.t1
chr01	maker	CDS	1537627	1538442	0	-	0	Parent=SF01g00980.t1
chr01	maker	gene	1540157	1541369	0	-	.	ID=SF01g00990;prediction_source=maker_Tmat_RNA-seq:maker-chr01-augustus-gene-15.10-mRNA-1
chr01	maker	mRNA	1540157	1541369	0	-	.	ID=SF01g00990.t1;Parent=SF01g00990;Note=hypothetical protein L208DRAFT_1352727 [Tricholoma matsutake 945]
chr01	maker	exon	1541189	1541369	0	-	.	Parent=SF01g00990.t1
chr01	maker	exon	1541056	1541126	0	-	.	Parent=SF01g00990.t1
chr01	maker	exon	1540919	1541003	0	-	.	Parent=SF01g00990.t1
chr01	maker	exon	1540810	1540857	0	-	.	Parent=SF01g00990.t1
chr01	maker	exon	1540349	1540749	0	-	.	Parent=SF01g00990.t1
chr01	maker	exon	1540157	1540294	0	-	.	Parent=SF01g00990.t1
chr01	maker	CDS	1541189	1541369	0	-	0	Parent=SF01g00990.t1
chr01	maker	CDS	1541056	1541126	0	-	2	Parent=SF01g00990.t1
chr01	maker	CDS	1540919	1541003	0	-	0	Parent=SF01g00990.t1
chr01	maker	CDS	1540810	1540857	0	-	2	Parent=SF01g00990.t1
chr01	maker	CDS	1540349	1540749	0	-	2	Parent=SF01g00990.t1
chr01	maker	CDS	1540157	1540294	0	-	0	Parent=SF01g00990.t1
chr01	maker	gene	1541933	1550390	0	-	.	ID=SF01g01000;prediction_source=maker_Tmat_RNA-seq:genemark-chr01-processed-gene-15.42-mRNA-1
chr01	maker	mRNA	1541933	1550390	0	-	.	ID=SF01g01000.t1;Parent=SF01g01000;Note=P-loop containing nucleoside triphosphate hydrolase protein [Tricholoma matsutake 945]
chr01	maker	exon	1549851	1550390	0	-	.	Parent=SF01g01000.t1
chr01	maker	exon	1549781	1549798	0	-	.	Parent=SF01g01000.t1
chr01	maker	exon	1549703	1549726	0	-	.	Parent=SF01g01000.t1
chr01	maker	exon	1549532	1549645	0	-	.	Parent=SF01g01000.t1
chr01	maker	exon	1549428	1549477	0	-	.	Parent=SF01g01000.t1
chr01	maker	exon	1549209	1549373	0	-	.	Parent=SF01g01000.t1
chr01	maker	exon	1548623	1549156	0	-	.	Parent=SF01g01000.t1
chr01	maker	exon	1547718	1548572	0	-	.	Parent=SF01g01000.t1
chr01	maker	exon	1547635	1547653	0	-	.	Parent=SF01g01000.t1
chr01	maker	exon	1546492	1547577	0	-	.	Parent=SF01g01000.t1
chr01	maker	exon	1546393	1546444	0	-	.	Parent=SF01g01000.t1
chr01	maker	exon	1546311	1546339	0	-	.	Parent=SF01g01000.t1
chr01	maker	exon	1546117	1546258	0	-	.	Parent=SF01g01000.t1
chr01	maker	exon	1545923	1546064	0	-	.	Parent=SF01g01000.t1
chr01	maker	exon	1545723	1545873	0	-	.	Parent=SF01g01000.t1
chr01	maker	exon	1545635	1545672	0	-	.	Parent=SF01g01000.t1
chr01	maker	exon	1545364	1545568	0	-	.	Parent=SF01g01000.t1
chr01	maker	exon	1545265	1545309	0	-	.	Parent=SF01g01000.t1
chr01	maker	exon	1545102	1545203	0	-	.	Parent=SF01g01000.t1
chr01	maker	exon	1545030	1545048	0	-	.	Parent=SF01g01000.t1
chr01	maker	exon	1544771	1544977	0	-	.	Parent=SF01g01000.t1
chr01	maker	exon	1544509	1544554	0	-	.	Parent=SF01g01000.t1
chr01	maker	exon	1543958	1544211	0	-	.	Parent=SF01g01000.t1
chr01	maker	exon	1543859	1543898	0	-	.	Parent=SF01g01000.t1
chr01	maker	exon	1543739	1543808	0	-	.	Parent=SF01g01000.t1
chr01	maker	exon	1543650	1543688	0	-	.	Parent=SF01g01000.t1
chr01	maker	exon	1542252	1543575	0	-	.	Parent=SF01g01000.t1
chr01	maker	exon	1542141	1542196	0	-	.	Parent=SF01g01000.t1
chr01	maker	exon	1541933	1542091	0	-	.	Parent=SF01g01000.t1
chr01	maker	CDS	1549851	1550390	0	-	0	Parent=SF01g01000.t1
chr01	maker	CDS	1549781	1549798	0	-	0	Parent=SF01g01000.t1
chr01	maker	CDS	1549703	1549726	0	-	0	Parent=SF01g01000.t1
chr01	maker	CDS	1549532	1549645	0	-	0	Parent=SF01g01000.t1
chr01	maker	CDS	1549428	1549477	0	-	0	Parent=SF01g01000.t1
chr01	maker	CDS	1549209	1549373	0	-	1	Parent=SF01g01000.t1
chr01	maker	CDS	1548623	1549156	0	-	1	Parent=SF01g01000.t1
chr01	maker	CDS	1547718	1548572	0	-	1	Parent=SF01g01000.t1
chr01	maker	CDS	1547635	1547653	0	-	1	Parent=SF01g01000.t1
chr01	maker	CDS	1546492	1547577	0	-	0	Parent=SF01g01000.t1
chr01	maker	CDS	1546393	1546444	0	-	0	Parent=SF01g01000.t1
chr01	maker	CDS	1546311	1546339	0	-	2	Parent=SF01g01000.t1
chr01	maker	CDS	1546117	1546258	0	-	0	Parent=SF01g01000.t1
chr01	maker	CDS	1545923	1546064	0	-	2	Parent=SF01g01000.t1
chr01	maker	CDS	1545723	1545873	0	-	1	Parent=SF01g01000.t1
chr01	maker	CDS	1545635	1545672	0	-	0	Parent=SF01g01000.t1
chr01	maker	CDS	1545364	1545568	0	-	1	Parent=SF01g01000.t1
chr01	maker	CDS	1545265	1545309	0	-	0	Parent=SF01g01000.t1
chr01	maker	CDS	1545102	1545203	0	-	0	Parent=SF01g01000.t1
chr01	maker	CDS	1545030	1545048	0	-	0	Parent=SF01g01000.t1
chr01	maker	CDS	1544771	1544977	0	-	2	Parent=SF01g01000.t1
chr01	maker	CDS	1544509	1544554	0	-	2	Parent=SF01g01000.t1
chr01	maker	CDS	1543958	1544211	0	-	1	Parent=SF01g01000.t1
chr01	maker	CDS	1543859	1543898	0	-	2	Parent=SF01g01000.t1
chr01	maker	CDS	1543739	1543808	0	-	1	Parent=SF01g01000.t1
chr01	maker	CDS	1543650	1543688	0	-	0	Parent=SF01g01000.t1
chr01	maker	CDS	1542252	1543575	0	-	0	Parent=SF01g01000.t1
chr01	maker	CDS	1542141	1542196	0	-	2	Parent=SF01g01000.t1
chr01	maker	CDS	1541933	1542091	0	-	0	Parent=SF01g01000.t1
chr01	maker	gene	1550809	1552986	0	+	.	ID=SF01g01010;prediction_source=maker_Tmat_RNA-seq:maker-chr01-augustus-gene-15.0-mRNA-1
chr01	maker	mRNA	1550809	1552986	0	+	.	ID=SF01g01010.t1;Parent=SF01g01010;Note=plus-3-domain-containing protein [Tricholoma matsutake 945]
chr01	maker	exon	1550809	1550957	0	+	.	Parent=SF01g01010.t1
chr01	maker	exon	1551024	1551134	0	+	.	Parent=SF01g01010.t1
chr01	maker	exon	1551215	1551363	0	+	.	Parent=SF01g01010.t1
chr01	maker	exon	1551421	1551512	0	+	.	Parent=SF01g01010.t1
chr01	maker	exon	1551563	1551809	0	+	.	Parent=SF01g01010.t1
chr01	maker	exon	1551862	1551930	0	+	.	Parent=SF01g01010.t1
chr01	maker	exon	1551982	1552112	0	+	.	Parent=SF01g01010.t1
chr01	maker	exon	1552161	1552280	0	+	.	Parent=SF01g01010.t1
chr01	maker	exon	1552335	1552747	0	+	.	Parent=SF01g01010.t1
chr01	maker	exon	1552824	1552986	0	+	.	Parent=SF01g01010.t1
chr01	maker	CDS	1550833	1550957	0	+	0	Parent=SF01g01010.t1
chr01	maker	CDS	1551024	1551134	0	+	1	Parent=SF01g01010.t1
chr01	maker	CDS	1551215	1551363	0	+	1	Parent=SF01g01010.t1
chr01	maker	CDS	1551421	1551512	0	+	2	Parent=SF01g01010.t1
chr01	maker	CDS	1551563	1551809	0	+	0	Parent=SF01g01010.t1
chr01	maker	CDS	1551862	1551930	0	+	2	Parent=SF01g01010.t1
chr01	maker	CDS	1551982	1552112	0	+	2	Parent=SF01g01010.t1
chr01	maker	CDS	1552161	1552280	0	+	0	Parent=SF01g01010.t1
chr01	maker	CDS	1552335	1552747	0	+	0	Parent=SF01g01010.t1
chr01	maker	CDS	1552824	1552986	0	+	1	Parent=SF01g01010.t1
chr01	maker	gene	1554125	1556302	0	-	.	ID=SF01g01020;prediction_source=maker_Tmat_RNA-seq:genemark-chr01-processed-gene-15.43-mRNA-1
chr01	maker	mRNA	1554125	1556302	0	-	.	ID=SF01g01020.t1;Parent=SF01g01020;Note=amidase signature enzyme [Tricholoma matsutake 945]
chr01	maker	exon	1554125	1554398	0	-	.	Parent=SF01g01020.t1
chr01	maker	exon	1554467	1554514	0	-	.	Parent=SF01g01020.t1
chr01	maker	exon	1554570	1554709	0	-	.	Parent=SF01g01020.t1
chr01	maker	exon	1554761	1554894	0	-	.	Parent=SF01g01020.t1
chr01	maker	exon	1554946	1555304	0	-	.	Parent=SF01g01020.t1
chr01	maker	exon	1555357	1555701	0	-	.	Parent=SF01g01020.t1
chr01	maker	exon	1555769	1555786	0	-	.	Parent=SF01g01020.t1
chr01	maker	exon	1555842	1556031	0	-	.	Parent=SF01g01020.t1
chr01	maker	exon	1556087	1556302	0	-	.	Parent=SF01g01020.t1
chr01	maker	CDS	1556087	1556302	0	-	0	Parent=SF01g01020.t1
chr01	maker	CDS	1555842	1556031	0	-	0	Parent=SF01g01020.t1
chr01	maker	CDS	1555769	1555786	0	-	2	Parent=SF01g01020.t1
chr01	maker	CDS	1555357	1555701	0	-	2	Parent=SF01g01020.t1
chr01	maker	CDS	1554946	1555304	0	-	2	Parent=SF01g01020.t1
chr01	maker	CDS	1554761	1554894	0	-	0	Parent=SF01g01020.t1
chr01	maker	CDS	1554570	1554709	0	-	1	Parent=SF01g01020.t1
chr01	maker	CDS	1554467	1554514	0	-	2	Parent=SF01g01020.t1
chr01	maker	CDS	1554163	1554398	0	-	2	Parent=SF01g01020.t1
chr01	maker	gene	1557766	1559082	0	-	.	ID=SF01g01030;prediction_source=maker_Tmat_RNA-seq:snap_masked-chr01-processed-gene-15.84-mRNA-1
chr01	maker	mRNA	1557766	1559082	0	-	.	ID=SF01g01030.t1;Parent=SF01g01030;Note=phosphoesterase [Tricholoma matsutake 945]
chr01	maker	exon	1557766	1559082	0	-	.	Parent=SF01g01030.t1
chr01	maker	CDS	1557766	1559082	0	-	0	Parent=SF01g01030.t1
chr01	AUGUSTUS	gene	1602973	1604902	0.04	-	.	ID=SF01g01040;prediction_source=augustus:chr01.g80.t1
chr01	AUGUSTUS	mRNA	1602973	1604902	0.04	-	.	ID=SF01g01040.t1;Parent=SF01g01040;Note=hypothetical protein L208DRAFT_1420396 [Tricholoma matsutake 945]
chr01	AUGUSTUS	exon	1602973	1603165	0.33	-	.	Parent=SF01g01040.t1
chr01	AUGUSTUS	exon	1603496	1603544	0.3	-	.	Parent=SF01g01040.t1
chr01	AUGUSTUS	exon	1603596	1604050	0.63	-	.	Parent=SF01g01040.t1
chr01	AUGUSTUS	exon	1604112	1604902	0.17	-	.	Parent=SF01g01040.t1
chr01	AUGUSTUS	CDS	1602973	1603165	0.33	-	1	Parent=SF01g01040.t1
chr01	AUGUSTUS	CDS	1603496	1603544	0.3	-	2	Parent=SF01g01040.t1
chr01	AUGUSTUS	CDS	1603596	1604050	0.63	-	1	Parent=SF01g01040.t1
chr01	AUGUSTUS	CDS	1604112	1604902	0.17	-	0	Parent=SF01g01040.t1
chr01	AUGUSTUS	gene	1605744	1609705	0.03	+	.	ID=SF01g01050;prediction_source=augustus:chr01.g81.t1
chr01	AUGUSTUS	mRNA	1605744	1609705	0.03	+	.	ID=SF01g01050.t1;Parent=SF01g01050;Note=hypothetical protein L208DRAFT_645888 [Tricholoma matsutake 945]
chr01	AUGUSTUS	exon	1605744	1607373	0.07	+	.	Parent=SF01g01050.t1
chr01	AUGUSTUS	exon	1607455	1607606	1	+	.	Parent=SF01g01050.t1
chr01	AUGUSTUS	exon	1607682	1607781	0.92	+	.	Parent=SF01g01050.t1
chr01	AUGUSTUS	exon	1607841	1608671	0.89	+	.	Parent=SF01g01050.t1
chr01	AUGUSTUS	exon	1609215	1609705	0.48	+	.	Parent=SF01g01050.t1
chr01	AUGUSTUS	CDS	1605744	1607373	0.07	+	0	Parent=SF01g01050.t1
chr01	AUGUSTUS	CDS	1607455	1607606	1	+	2	Parent=SF01g01050.t1
chr01	AUGUSTUS	CDS	1607682	1607781	0.92	+	0	Parent=SF01g01050.t1
chr01	AUGUSTUS	CDS	1607841	1608671	0.89	+	2	Parent=SF01g01050.t1
chr01	AUGUSTUS	CDS	1609215	1609705	0.48	+	2	Parent=SF01g01050.t1
chr01	maker	gene	1609813	1614183	0	+	.	ID=SF01g01060;prediction_source=maker_Tmat_RNA-seq:genemark-chr01-processed-gene-16.33-mRNA-1
chr01	maker	mRNA	1609813	1614183	0	+	.	ID=SF01g01060.t1;Parent=SF01g01060;Note=hypothetical protein L208DRAFT_1427978 [Tricholoma matsutake 945]
chr01	maker	exon	1609813	1609960	0	+	.	Parent=SF01g01060.t1
chr01	maker	exon	1610013	1610069	0	+	.	Parent=SF01g01060.t1
chr01	maker	exon	1610272	1610426	0	+	.	Parent=SF01g01060.t1
chr01	maker	exon	1610491	1610651	0	+	.	Parent=SF01g01060.t1
chr01	maker	exon	1610704	1611237	0	+	.	Parent=SF01g01060.t1
chr01	maker	exon	1611345	1611536	0	+	.	Parent=SF01g01060.t1
chr01	maker	exon	1611585	1612185	0	+	.	Parent=SF01g01060.t1
chr01	maker	exon	1612294	1612396	0	+	.	Parent=SF01g01060.t1
chr01	maker	exon	1612461	1612689	0	+	.	Parent=SF01g01060.t1
chr01	maker	exon	1612757	1612792	0	+	.	Parent=SF01g01060.t1
chr01	maker	exon	1612857	1612948	0	+	.	Parent=SF01g01060.t1
chr01	maker	exon	1613165	1614183	0	+	.	Parent=SF01g01060.t1
chr01	maker	CDS	1609813	1609960	0	+	0	Parent=SF01g01060.t1
chr01	maker	CDS	1610013	1610069	0	+	2	Parent=SF01g01060.t1
chr01	maker	CDS	1610272	1610426	0	+	2	Parent=SF01g01060.t1
chr01	maker	CDS	1610491	1610651	0	+	0	Parent=SF01g01060.t1
chr01	maker	CDS	1610704	1611237	0	+	1	Parent=SF01g01060.t1
chr01	maker	CDS	1611345	1611536	0	+	1	Parent=SF01g01060.t1
chr01	maker	CDS	1611585	1612185	0	+	1	Parent=SF01g01060.t1
chr01	maker	CDS	1612294	1612396	0	+	0	Parent=SF01g01060.t1
chr01	maker	CDS	1612461	1612689	0	+	2	Parent=SF01g01060.t1
chr01	maker	CDS	1612757	1612792	0	+	1	Parent=SF01g01060.t1
chr01	maker	CDS	1612857	1612948	0	+	1	Parent=SF01g01060.t1
chr01	maker	CDS	1613165	1614183	0	+	2	Parent=SF01g01060.t1
chr01	AUGUSTUS	gene	1630294	1631104	0.48	-	.	ID=SF01g01070;prediction_source=augustus:chr01.g83.t1
chr01	AUGUSTUS	mRNA	1630294	1631104	0.48	-	.	ID=SF01g01070.t1;Parent=SF01g01070;Note=hypothetical protein L208DRAFT_1387791 [Tricholoma matsutake 945]
chr01	AUGUSTUS	exon	1630294	1630627	0.99	-	.	Parent=SF01g01070.t1
chr01	AUGUSTUS	exon	1630691	1631004	0.69	-	.	Parent=SF01g01070.t1
chr01	AUGUSTUS	exon	1631063	1631104	0.49	-	.	Parent=SF01g01070.t1
chr01	AUGUSTUS	CDS	1630294	1630627	0.99	-	1	Parent=SF01g01070.t1
chr01	AUGUSTUS	CDS	1630691	1631004	0.69	-	0	Parent=SF01g01070.t1
chr01	AUGUSTUS	CDS	1631063	1631104	0.49	-	0	Parent=SF01g01070.t1
chr01	maker	gene	1632631	1632834	0	+	.	ID=SF01g01080;prediction_source=maker_Tmat_RNA-seq:snap_masked-chr01-processed-gene-16.24-mRNA-1
chr01	maker	mRNA	1632631	1632834	0	+	.	ID=SF01g01080.t1;Parent=SF01g01080
chr01	maker	exon	1632631	1632834	0	+	.	Parent=SF01g01080.t1
chr01	maker	CDS	1632631	1632834	0	+	0	Parent=SF01g01080.t1
chr01	AUGUSTUS	gene	1658904	1659886	0.17	+	.	ID=SF01g01090;prediction_source=braker_Tmat_RNA-seq:g3819.t1
chr01	AUGUSTUS	mRNA	1658904	1659886	0.17	+	.	ID=SF01g01090.t1;Parent=SF01g01090;Note=hypothetical protein PILCRDRAFT_79220 [Piloderma croceum F 1598]
chr01	AUGUSTUS	exon	1658904	1659056	0	+	.	Parent=SF01g01090.t1
chr01	AUGUSTUS	exon	1659104	1659209	0	+	.	Parent=SF01g01090.t1
chr01	AUGUSTUS	exon	1659267	1659534	0	+	.	Parent=SF01g01090.t1
chr01	AUGUSTUS	exon	1659596	1659800	0	+	.	Parent=SF01g01090.t1
chr01	AUGUSTUS	exon	1659854	1659886	0	+	.	Parent=SF01g01090.t1
chr01	AUGUSTUS	CDS	1658904	1659056	0.38	+	0	Parent=SF01g01090.t1
chr01	AUGUSTUS	CDS	1659104	1659209	0.72	+	0	Parent=SF01g01090.t1
chr01	AUGUSTUS	CDS	1659267	1659534	0.62	+	2	Parent=SF01g01090.t1
chr01	AUGUSTUS	CDS	1659596	1659800	0.35	+	1	Parent=SF01g01090.t1
chr01	AUGUSTUS	CDS	1659854	1659886	0.57	+	0	Parent=SF01g01090.t1
chr01	maker	gene	1668587	1669310	0	+	.	ID=SF01g01100;prediction_source=maker_Tmat_RNA-seq:maker-chr01-augustus-gene-16.2-mRNA-1
chr01	maker	mRNA	1668587	1669310	0	+	.	ID=SF01g01100.t1;Parent=SF01g01100;Note=DUF775-domain-containing protein [Tricholoma matsutake 945]
chr01	maker	exon	1668587	1668723	0	+	.	Parent=SF01g01100.t1
chr01	maker	exon	1668779	1668851	0	+	.	Parent=SF01g01100.t1
chr01	maker	exon	1668902	1669310	0	+	.	Parent=SF01g01100.t1
chr01	maker	CDS	1668594	1668723	0	+	0	Parent=SF01g01100.t1
chr01	maker	CDS	1668779	1668851	0	+	2	Parent=SF01g01100.t1
chr01	maker	CDS	1668902	1669310	0	+	1	Parent=SF01g01100.t1
chr01	maker	gene	1670237	1671633	0	-	.	ID=SF01g01110;prediction_source=maker_Tmat_RNA-seq:genemark-chr01-processed-gene-16.52-mRNA-1
chr01	maker	mRNA	1670237	1671633	0	-	.	ID=SF01g01110.t1;Parent=SF01g01110;Note=ribonuclease H-like domain-containing protein [Gymnopilus junonius]
chr01	maker	exon	1671193	1671633	0	-	.	Parent=SF01g01110.t1
chr01	maker	exon	1671027	1671122	0	-	.	Parent=SF01g01110.t1
chr01	maker	exon	1670686	1670712	0	-	.	Parent=SF01g01110.t1
chr01	maker	exon	1670237	1670623	0	-	.	Parent=SF01g01110.t1
chr01	maker	CDS	1671193	1671633	0	-	0	Parent=SF01g01110.t1
chr01	maker	CDS	1671027	1671122	0	-	0	Parent=SF01g01110.t1
chr01	maker	CDS	1670686	1670712	0	-	0	Parent=SF01g01110.t1
chr01	maker	CDS	1670237	1670623	0	-	0	Parent=SF01g01110.t1
chr01	maker	gene	1696512	1697530	0	-	.	ID=SF01g01120;prediction_source=maker_Tmat_RNA-seq:genemark-chr01-processed-gene-17.0-mRNA-1
chr01	maker	mRNA	1696512	1697530	0	-	.	ID=SF01g01120.t1;Parent=SF01g01120
chr01	maker	exon	1697501	1697530	0	-	.	Parent=SF01g01120.t1
chr01	maker	exon	1697425	1697441	0	-	.	Parent=SF01g01120.t1
chr01	maker	exon	1696512	1696995	0	-	.	Parent=SF01g01120.t1
chr01	maker	CDS	1697501	1697530	0	-	0	Parent=SF01g01120.t1
chr01	maker	CDS	1697425	1697441	0	-	0	Parent=SF01g01120.t1
chr01	maker	CDS	1696512	1696995	0	-	1	Parent=SF01g01120.t1
chr01	maker	gene	1758757	1759721	0	+	.	ID=SF01g01130;prediction_source=maker_Tmat_RNA-seq:augustus_masked-chr01-processed-gene-17.26-mRNA-1
chr01	maker	mRNA	1758757	1759721	0	+	.	ID=SF01g01130.t1;Parent=SF01g01130;Note=hypothetical protein EDB84DRAFT_1265619%2C partial [Lactarius hengduanensis]
chr01	maker	exon	1758757	1758952	0	+	.	Parent=SF01g01130.t1
chr01	maker	exon	1759007	1759099	0	+	.	Parent=SF01g01130.t1
chr01	maker	exon	1759156	1759498	0	+	.	Parent=SF01g01130.t1
chr01	maker	exon	1759547	1759721	0	+	.	Parent=SF01g01130.t1
chr01	maker	CDS	1758757	1758952	0	+	0	Parent=SF01g01130.t1
chr01	maker	CDS	1759007	1759099	0	+	2	Parent=SF01g01130.t1
chr01	maker	CDS	1759156	1759498	0	+	2	Parent=SF01g01130.t1
chr01	maker	CDS	1759547	1759721	0	+	1	Parent=SF01g01130.t1
chr01	maker	gene	1804770	1805477	0	+	.	ID=SF01g01140;prediction_source=maker_Tmat_RNA-seq:augustus_masked-chr01-processed-gene-18.19-mRNA-1
chr01	maker	mRNA	1804770	1805477	0	+	.	ID=SF01g01140.t1;Parent=SF01g01140;Note=hypothetical protein L208DRAFT_475661 [Tricholoma matsutake 945]
chr01	maker	exon	1804770	1805056	0	+	.	Parent=SF01g01140.t1
chr01	maker	exon	1805107	1805188	0	+	.	Parent=SF01g01140.t1
chr01	maker	exon	1805245	1805368	0	+	.	Parent=SF01g01140.t1
chr01	maker	exon	1805425	1805477	0	+	.	Parent=SF01g01140.t1
chr01	maker	CDS	1804770	1805056	0	+	0	Parent=SF01g01140.t1
chr01	maker	CDS	1805107	1805188	0	+	1	Parent=SF01g01140.t1
chr01	maker	CDS	1805245	1805368	0	+	0	Parent=SF01g01140.t1
chr01	maker	CDS	1805425	1805477	0	+	2	Parent=SF01g01140.t1
chr01	maker	gene	1806584	1808793	0	+	.	ID=SF01g01150;prediction_source=maker_Tmat_RNA-seq:augustus_masked-chr01-processed-gene-18.20-mRNA-1
chr01	maker	mRNA	1806584	1808793	0	+	.	ID=SF01g01150.t1;Parent=SF01g01150;Note=Metallo-dependent phosphatase [Tricholoma matsutake 945]
chr01	maker	exon	1806584	1807145	0	+	.	Parent=SF01g01150.t1
chr01	maker	exon	1807207	1807417	0	+	.	Parent=SF01g01150.t1
chr01	maker	exon	1807469	1807658	0	+	.	Parent=SF01g01150.t1
chr01	maker	exon	1807730	1807746	0	+	.	Parent=SF01g01150.t1
chr01	maker	exon	1807802	1807881	0	+	.	Parent=SF01g01150.t1
chr01	maker	exon	1807942	1808330	0	+	.	Parent=SF01g01150.t1
chr01	maker	exon	1808388	1808418	0	+	.	Parent=SF01g01150.t1
chr01	maker	exon	1808480	1808612	0	+	.	Parent=SF01g01150.t1
chr01	maker	exon	1808670	1808793	0	+	.	Parent=SF01g01150.t1
chr01	maker	CDS	1806782	1807145	0	+	0	Parent=SF01g01150.t1
chr01	maker	CDS	1807207	1807417	0	+	2	Parent=SF01g01150.t1
chr01	maker	CDS	1807469	1807658	0	+	1	Parent=SF01g01150.t1
chr01	maker	CDS	1807730	1807746	0	+	0	Parent=SF01g01150.t1
chr01	maker	CDS	1807802	1807881	0	+	1	Parent=SF01g01150.t1
chr01	maker	CDS	1807942	1808330	0	+	2	Parent=SF01g01150.t1
chr01	maker	CDS	1808388	1808418	0	+	0	Parent=SF01g01150.t1
chr01	maker	CDS	1808480	1808612	0	+	2	Parent=SF01g01150.t1
chr01	maker	CDS	1808670	1808793	0	+	1	Parent=SF01g01150.t1
chr01	maker	gene	1809621	1809818	0	-	.	ID=SF01g01160;prediction_source=maker_Tmat_RNA-seq:snap_masked-chr01-processed-gene-18.15-mRNA-1
chr01	maker	mRNA	1809621	1809818	0	-	.	ID=SF01g01160.t1;Parent=SF01g01160
chr01	maker	exon	1809621	1809818	0	-	.	Parent=SF01g01160.t1
chr01	maker	CDS	1809621	1809818	0	-	0	Parent=SF01g01160.t1
chr01	maker	gene	1810143	1810322	0	-	.	ID=SF01g01170;prediction_source=maker_Tmat_RNA-seq:snap_masked-chr01-processed-gene-18.16-mRNA-1
chr01	maker	mRNA	1810143	1810322	0	-	.	ID=SF01g01170.t1;Parent=SF01g01170
chr01	maker	exon	1810143	1810322	0	-	.	Parent=SF01g01170.t1
chr01	maker	CDS	1810143	1810322	0	-	0	Parent=SF01g01170.t1
chr01	maker	gene	1811093	1813500	0	+	.	ID=SF01g01180;prediction_source=maker_Tmat_RNA-seq:maker-chr01-augustus-gene-18.0-mRNA-1
chr01	maker	mRNA	1811093	1813500	0	+	.	ID=SF01g01180.t1;Parent=SF01g01180;Note=hypothetical protein L208DRAFT_1384272 [Tricholoma matsutake 945]
chr01	maker	exon	1811093	1811238	0	+	.	Parent=SF01g01180.t1
chr01	maker	exon	1811292	1811419	0	+	.	Parent=SF01g01180.t1
chr01	maker	exon	1811479	1811658	0	+	.	Parent=SF01g01180.t1
chr01	maker	exon	1811717	1812074	0	+	.	Parent=SF01g01180.t1
chr01	maker	exon	1812129	1813500	0	+	.	Parent=SF01g01180.t1
chr01	maker	CDS	1811093	1811238	0	+	0	Parent=SF01g01180.t1
chr01	maker	CDS	1811292	1811419	0	+	1	Parent=SF01g01180.t1
chr01	maker	CDS	1811479	1811658	0	+	2	Parent=SF01g01180.t1
chr01	maker	CDS	1811717	1812074	0	+	2	Parent=SF01g01180.t1
chr01	maker	CDS	1812129	1813500	0	+	1	Parent=SF01g01180.t1
chr01	AUGUSTUS	gene	1814906	1815298	0.57	+	.	ID=SF01g01190;prediction_source=augustus:chr01.g93.t1
chr01	AUGUSTUS	mRNA	1814906	1815298	0.57	+	.	ID=SF01g01190.t1;Parent=SF01g01190;Note=hypothetical protein BYT27DRAFT_7316387 [Phlegmacium glaucopus]
chr01	AUGUSTUS	exon	1814906	1814932	0.64	+	.	Parent=SF01g01190.t1
chr01	AUGUSTUS	exon	1814990	1815298	0.82	+	.	Parent=SF01g01190.t1
chr01	AUGUSTUS	CDS	1814906	1814932	0.64	+	0	Parent=SF01g01190.t1
chr01	AUGUSTUS	CDS	1814990	1815298	0.82	+	0	Parent=SF01g01190.t1
chr01	maker	gene	1815532	1815825	0	+	.	ID=SF01g01200;prediction_source=maker_Tmat_RNA-seq:snap_masked-chr01-processed-gene-18.12-mRNA-1
chr01	maker	mRNA	1815532	1815825	0	+	.	ID=SF01g01200.t1;Parent=SF01g01200
chr01	maker	exon	1815532	1815825	0	+	.	Parent=SF01g01200.t1
chr01	maker	CDS	1815532	1815825	0	+	0	Parent=SF01g01200.t1
chr01	maker	gene	1817989	1820142	0	+	.	ID=SF01g01210;prediction_source=maker_Tmat_RNA-seq:snap_masked-chr01-processed-gene-18.13-mRNA-1
chr01	maker	mRNA	1817989	1820142	0	+	.	ID=SF01g01210.t1;Parent=SF01g01210;Note=hypothetical protein L208DRAFT_645538 [Tricholoma matsutake 945]
chr01	maker	exon	1817989	1820142	0	+	.	Parent=SF01g01210.t1
chr01	maker	CDS	1817989	1820142	0	+	0	Parent=SF01g01210.t1
chr01	maker	gene	1820335	1820526	0	-	.	ID=SF01g01220;prediction_source=maker_Tmat_RNA-seq:snap_masked-chr01-processed-gene-18.18-mRNA-1
chr01	maker	mRNA	1820335	1820526	0	-	.	ID=SF01g01220.t1;Parent=SF01g01220
chr01	maker	exon	1820335	1820526	0	-	.	Parent=SF01g01220.t1
chr01	maker	CDS	1820335	1820526	0	-	0	Parent=SF01g01220.t1
chr01	maker	gene	1820974	1822937	0	+	.	ID=SF01g01230;prediction_source=maker_Tmat_RNA-seq:maker-chr01-augustus-gene-18.3-mRNA-1
chr01	maker	mRNA	1820974	1822937	0	+	.	ID=SF01g01230.t1;Parent=SF01g01230;Note=isocitrate dehydrogenase NADP-dependent [Tricholoma matsutake 945]
chr01	maker	exon	1820974	1821160	0	+	.	Parent=SF01g01230.t1
chr01	maker	exon	1821270	1821367	0	+	.	Parent=SF01g01230.t1
chr01	maker	exon	1821422	1821487	0	+	.	Parent=SF01g01230.t1
chr01	maker	exon	1821538	1821678	0	+	.	Parent=SF01g01230.t1
chr01	maker	exon	1821738	1821857	0	+	.	Parent=SF01g01230.t1
chr01	maker	exon	1821909	1822052	0	+	.	Parent=SF01g01230.t1
chr01	maker	exon	1822105	1822471	0	+	.	Parent=SF01g01230.t1
chr01	maker	exon	1822534	1822811	0	+	.	Parent=SF01g01230.t1
chr01	maker	exon	1822875	1822937	0	+	.	Parent=SF01g01230.t1
chr01	maker	CDS	1821055	1821160	0	+	0	Parent=SF01g01230.t1
chr01	maker	CDS	1821270	1821367	0	+	2	Parent=SF01g01230.t1
chr01	maker	CDS	1821422	1821487	0	+	0	Parent=SF01g01230.t1
chr01	maker	CDS	1821538	1821678	0	+	0	Parent=SF01g01230.t1
chr01	maker	CDS	1821738	1821857	0	+	0	Parent=SF01g01230.t1
chr01	maker	CDS	1821909	1822052	0	+	0	Parent=SF01g01230.t1
chr01	maker	CDS	1822105	1822471	0	+	0	Parent=SF01g01230.t1
chr01	maker	CDS	1822534	1822811	0	+	2	Parent=SF01g01230.t1
chr01	maker	CDS	1822875	1822916	0	+	0	Parent=SF01g01230.t1
chr01	maker	gene	1893801	1894436	0	+	.	ID=SF01g01240;prediction_source=maker_Tmat_RNA-seq:snap_masked-chr01-processed-gene-19.39-mRNA-1
chr01	maker	mRNA	1893801	1894436	0	+	.	ID=SF01g01240.t1;Parent=SF01g01240;Note=hypothetical protein L208DRAFT_1384259 [Tricholoma matsutake 945]
chr01	maker	exon	1893801	1894436	0	+	.	Parent=SF01g01240.t1
chr01	maker	CDS	1893801	1894436	0	+	0	Parent=SF01g01240.t1
chr01	AUGUSTUS	gene	1895726	1896313	0.89	+	.	ID=SF01g01250;prediction_source=braker_Tmat_RNA-seq:g3831.t2
chr01	AUGUSTUS	mRNA	1895726	1896313	0.89	+	.	ID=SF01g01250.t1;Parent=SF01g01250
chr01	AUGUSTUS	exon	1895726	1896313	0	+	.	Parent=SF01g01250.t1
chr01	AUGUSTUS	CDS	1895726	1896313	0.89	+	0	Parent=SF01g01250.t1
chr01	maker	gene	1898352	1901960	0	+	.	ID=SF01g01260;prediction_source=maker_Tmat_RNA-seq:maker-chr01-augustus-gene-19.5-mRNA-1
chr01	maker	mRNA	1898352	1901960	0	+	.	ID=SF01g01260.t1;Parent=SF01g01260;Note=glycoside hydrolase family 55 protein [Tricholoma matsutake 945]
chr01	maker	exon	1898352	1898561	0	+	.	Parent=SF01g01260.t1
chr01	maker	exon	1898616	1898665	0	+	.	Parent=SF01g01260.t1
chr01	maker	exon	1898718	1898768	0	+	.	Parent=SF01g01260.t1
chr01	maker	exon	1898821	1898853	0	+	.	Parent=SF01g01260.t1
chr01	maker	exon	1898909	1899024	0	+	.	Parent=SF01g01260.t1
chr01	maker	exon	1899075	1899135	0	+	.	Parent=SF01g01260.t1
chr01	maker	exon	1899183	1899221	0	+	.	Parent=SF01g01260.t1
chr01	maker	exon	1899276	1899385	0	+	.	Parent=SF01g01260.t1
chr01	maker	exon	1899444	1899465	0	+	.	Parent=SF01g01260.t1
chr01	maker	exon	1899516	1899550	0	+	.	Parent=SF01g01260.t1
chr01	maker	exon	1899621	1899716	0	+	.	Parent=SF01g01260.t1
chr01	maker	exon	1899766	1899803	0	+	.	Parent=SF01g01260.t1
chr01	maker	exon	1899852	1899896	0	+	.	Parent=SF01g01260.t1
chr01	maker	exon	1899952	1900383	0	+	.	Parent=SF01g01260.t1
chr01	maker	exon	1900463	1900691	0	+	.	Parent=SF01g01260.t1
chr01	maker	exon	1900745	1900888	0	+	.	Parent=SF01g01260.t1
chr01	maker	exon	1900942	1901060	0	+	.	Parent=SF01g01260.t1
chr01	maker	exon	1901113	1901233	0	+	.	Parent=SF01g01260.t1
chr01	maker	exon	1901362	1901438	0	+	.	Parent=SF01g01260.t1
chr01	maker	exon	1901487	1901622	0	+	.	Parent=SF01g01260.t1
chr01	maker	exon	1901683	1901708	0	+	.	Parent=SF01g01260.t1
chr01	maker	exon	1901763	1901960	0	+	.	Parent=SF01g01260.t1
chr01	maker	CDS	1898352	1898561	0	+	0	Parent=SF01g01260.t1
chr01	maker	CDS	1898616	1898665	0	+	0	Parent=SF01g01260.t1
chr01	maker	CDS	1898718	1898768	0	+	1	Parent=SF01g01260.t1
chr01	maker	CDS	1898821	1898853	0	+	1	Parent=SF01g01260.t1
chr01	maker	CDS	1898909	1899024	0	+	1	Parent=SF01g01260.t1
chr01	maker	CDS	1899075	1899135	0	+	2	Parent=SF01g01260.t1
chr01	maker	CDS	1899183	1899221	0	+	1	Parent=SF01g01260.t1
chr01	maker	CDS	1899276	1899385	0	+	1	Parent=SF01g01260.t1
chr01	maker	CDS	1899444	1899465	0	+	2	Parent=SF01g01260.t1
chr01	maker	CDS	1899516	1899550	0	+	1	Parent=SF01g01260.t1
chr01	maker	CDS	1899621	1899716	0	+	2	Parent=SF01g01260.t1
chr01	maker	CDS	1899766	1899803	0	+	2	Parent=SF01g01260.t1
chr01	maker	CDS	1899852	1899896	0	+	0	Parent=SF01g01260.t1
chr01	maker	CDS	1899952	1900383	0	+	0	Parent=SF01g01260.t1
chr01	maker	CDS	1900463	1900691	0	+	0	Parent=SF01g01260.t1
chr01	maker	CDS	1900745	1900888	0	+	2	Parent=SF01g01260.t1
chr01	maker	CDS	1900942	1901060	0	+	2	Parent=SF01g01260.t1
chr01	maker	CDS	1901113	1901233	0	+	0	Parent=SF01g01260.t1
chr01	maker	CDS	1901362	1901438	0	+	2	Parent=SF01g01260.t1
chr01	maker	CDS	1901487	1901622	0	+	0	Parent=SF01g01260.t1
chr01	maker	CDS	1901683	1901708	0	+	2	Parent=SF01g01260.t1
chr01	maker	CDS	1901763	1901960	0	+	0	Parent=SF01g01260.t1
chr01	maker	gene	1902320	1903035	0	-	.	ID=SF01g01270;prediction_source=maker_Tmat_RNA-seq:genemark-chr01-processed-gene-19.65-mRNA-1
chr01	maker	mRNA	1902320	1903035	0	-	.	ID=SF01g01270.t1;Parent=SF01g01270;Note=hypothetical protein L208DRAFT_1232390 [Tricholoma matsutake 945]
chr01	maker	exon	1903009	1903035	0	-	.	Parent=SF01g01270.t1
chr01	maker	exon	1902783	1902960	0	-	.	Parent=SF01g01270.t1
chr01	maker	exon	1902320	1902732	0	-	.	Parent=SF01g01270.t1
chr01	maker	CDS	1903009	1903035	0	-	0	Parent=SF01g01270.t1
chr01	maker	CDS	1902783	1902960	0	-	0	Parent=SF01g01270.t1
chr01	maker	CDS	1902320	1902732	0	-	2	Parent=SF01g01270.t1
chr01	maker	gene	1904226	1905997	0	+	.	ID=SF01g01280;prediction_source=maker_Tmat_RNA-seq:maker-chr01-augustus-gene-19.10-mRNA-1
chr01	maker	mRNA	1904226	1905997	0	+	.	ID=SF01g01280.t1;Parent=SF01g01280;Note=hypothetical protein L208DRAFT_1232094 [Tricholoma matsutake 945]
chr01	maker	exon	1904226	1904342	0	+	.	Parent=SF01g01280.t1
chr01	maker	exon	1904396	1904697	0	+	.	Parent=SF01g01280.t1
chr01	maker	exon	1904751	1904814	0	+	.	Parent=SF01g01280.t1
chr01	maker	exon	1904864	1904933	0	+	.	Parent=SF01g01280.t1
chr01	maker	exon	1904987	1905615	0	+	.	Parent=SF01g01280.t1
chr01	maker	exon	1905662	1905997	0	+	.	Parent=SF01g01280.t1
chr01	maker	CDS	1904226	1904342	0	+	0	Parent=SF01g01280.t1
chr01	maker	CDS	1904396	1904697	0	+	0	Parent=SF01g01280.t1
chr01	maker	CDS	1904751	1904814	0	+	1	Parent=SF01g01280.t1
chr01	maker	CDS	1904864	1904933	0	+	0	Parent=SF01g01280.t1
chr01	maker	CDS	1904987	1905615	0	+	2	Parent=SF01g01280.t1
chr01	maker	CDS	1905662	1905997	0	+	0	Parent=SF01g01280.t1
chr01	maker	gene	1906373	1908668	0	-	.	ID=SF01g01290;prediction_source=maker_Tmat_RNA-seq:genemark-chr01-processed-gene-19.66-mRNA-1
chr01	maker	mRNA	1906373	1908668	0	-	.	ID=SF01g01290.t1;Parent=SF01g01290;Note=Laccase-1 [Hypsizygus marmoreus]
chr01	maker	exon	1908550	1908668	0	-	.	Parent=SF01g01290.t1
chr01	maker	exon	1908425	1908491	0	-	.	Parent=SF01g01290.t1
chr01	maker	exon	1908306	1908374	0	-	.	Parent=SF01g01290.t1
chr01	maker	exon	1908113	1908260	0	-	.	Parent=SF01g01290.t1
chr01	maker	exon	1907992	1908061	0	-	.	Parent=SF01g01290.t1
chr01	maker	exon	1907843	1907938	0	-	.	Parent=SF01g01290.t1
chr01	maker	exon	1907590	1907788	0	-	.	Parent=SF01g01290.t1
chr01	maker	exon	1906931	1907535	0	-	.	Parent=SF01g01290.t1
chr01	maker	exon	1906673	1906858	0	-	.	Parent=SF01g01290.t1
chr01	maker	exon	1906598	1906621	0	-	.	Parent=SF01g01290.t1
chr01	maker	exon	1906481	1906539	0	-	.	Parent=SF01g01290.t1
chr01	maker	exon	1906373	1906428	0	-	.	Parent=SF01g01290.t1
chr01	maker	CDS	1908550	1908668	0	-	0	Parent=SF01g01290.t1
chr01	maker	CDS	1908425	1908491	0	-	1	Parent=SF01g01290.t1
chr01	maker	CDS	1908306	1908374	0	-	0	Parent=SF01g01290.t1
chr01	maker	CDS	1908113	1908260	0	-	0	Parent=SF01g01290.t1
chr01	maker	CDS	1907992	1908061	0	-	2	Parent=SF01g01290.t1
chr01	maker	CDS	1907843	1907938	0	-	1	Parent=SF01g01290.t1
chr01	maker	CDS	1907590	1907788	0	-	1	Parent=SF01g01290.t1
chr01	maker	CDS	1906931	1907535	0	-	0	Parent=SF01g01290.t1
chr01	maker	CDS	1906673	1906858	0	-	1	Parent=SF01g01290.t1
chr01	maker	CDS	1906598	1906621	0	-	1	Parent=SF01g01290.t1
chr01	maker	CDS	1906481	1906539	0	-	1	Parent=SF01g01290.t1
chr01	maker	CDS	1906373	1906428	0	-	2	Parent=SF01g01290.t1
chr01	AUGUSTUS	gene	1973762	1974786	0.84	+	.	ID=SF01g01300;prediction_source=augustus:chr01.g103.t1
chr01	AUGUSTUS	mRNA	1973762	1974786	0.84	+	.	ID=SF01g01300.t1;Parent=SF01g01300;Note=Mn superoxide dismutase [Tricholoma matsutake 945]
chr01	AUGUSTUS	exon	1973762	1973869	0.95	+	.	Parent=SF01g01300.t1
chr01	AUGUSTUS	exon	1973920	1974082	0.95	+	.	Parent=SF01g01300.t1
chr01	AUGUSTUS	exon	1974140	1974318	0.94	+	.	Parent=SF01g01300.t1
chr01	AUGUSTUS	exon	1974370	1974433	1	+	.	Parent=SF01g01300.t1
chr01	AUGUSTUS	exon	1974491	1974528	1	+	.	Parent=SF01g01300.t1
chr01	AUGUSTUS	exon	1974584	1974598	0.98	+	.	Parent=SF01g01300.t1
chr01	AUGUSTUS	exon	1974649	1974669	0.99	+	.	Parent=SF01g01300.t1
chr01	AUGUSTUS	exon	1974721	1974786	0.98	+	.	Parent=SF01g01300.t1
chr01	AUGUSTUS	CDS	1973762	1973869	0.95	+	0	Parent=SF01g01300.t1
chr01	AUGUSTUS	CDS	1973920	1974082	0.95	+	0	Parent=SF01g01300.t1
chr01	AUGUSTUS	CDS	1974140	1974318	0.94	+	2	Parent=SF01g01300.t1
chr01	AUGUSTUS	CDS	1974370	1974433	1	+	0	Parent=SF01g01300.t1
chr01	AUGUSTUS	CDS	1974491	1974528	1	+	2	Parent=SF01g01300.t1
chr01	AUGUSTUS	CDS	1974584	1974598	0.98	+	0	Parent=SF01g01300.t1
chr01	AUGUSTUS	CDS	1974649	1974669	0.99	+	0	Parent=SF01g01300.t1
chr01	AUGUSTUS	CDS	1974721	1974786	0.98	+	0	Parent=SF01g01300.t1
chr01	AUGUSTUS	gene	2000620	2001903	0.92	-	.	ID=SF01g01310;prediction_source=braker_Tmat_RNA-seq:g3837.t1
chr01	AUGUSTUS	mRNA	2000620	2001903	0.92	-	.	ID=SF01g01310.t1;Parent=SF01g01310;Note=hypothetical protein L208DRAFT_1427949 [Tricholoma matsutake 945]
chr01	AUGUSTUS	exon	2000620	2000781	0	-	.	Parent=SF01g01310.t1
chr01	AUGUSTUS	exon	2000841	2001017	0	-	.	Parent=SF01g01310.t1
chr01	AUGUSTUS	exon	2001078	2001480	0	-	.	Parent=SF01g01310.t1
chr01	AUGUSTUS	exon	2001544	2001660	0	-	.	Parent=SF01g01310.t1
chr01	AUGUSTUS	exon	2001722	2001903	0	-	.	Parent=SF01g01310.t1
chr01	AUGUSTUS	CDS	2000620	2000781	1	-	0	Parent=SF01g01310.t1
chr01	AUGUSTUS	CDS	2000841	2001017	0.92	-	0	Parent=SF01g01310.t1
chr01	AUGUSTUS	CDS	2001078	2001480	1	-	1	Parent=SF01g01310.t1
chr01	AUGUSTUS	CDS	2001544	2001660	1	-	1	Parent=SF01g01310.t1
chr01	AUGUSTUS	CDS	2001722	2001903	1	-	0	Parent=SF01g01310.t1
chr01	AUGUSTUS	gene	2099689	2100828	0.28	-	.	ID=SF01g01320;prediction_source=augustus:chr01.g105.t1
chr01	AUGUSTUS	mRNA	2099689	2100828	0.28	-	.	ID=SF01g01320.t1;Parent=SF01g01320;Note=thaumatin-like protein [Tricholoma matsutake 945]
chr01	AUGUSTUS	exon	2099689	2099756	0.79	-	.	Parent=SF01g01320.t1
chr01	AUGUSTUS	exon	2099812	2099901	0.8	-	.	Parent=SF01g01320.t1
chr01	AUGUSTUS	exon	2099958	2100050	0.95	-	.	Parent=SF01g01320.t1
chr01	AUGUSTUS	exon	2100116	2100182	0.99	-	.	Parent=SF01g01320.t1
chr01	AUGUSTUS	exon	2100233	2100331	0.9	-	.	Parent=SF01g01320.t1
chr01	AUGUSTUS	exon	2100382	2100451	0.73	-	.	Parent=SF01g01320.t1
chr01	AUGUSTUS	exon	2100521	2100570	0.93	-	.	Parent=SF01g01320.t1
chr01	AUGUSTUS	exon	2100622	2100628	0.89	-	.	Parent=SF01g01320.t1
chr01	AUGUSTUS	exon	2100685	2100713	0.89	-	.	Parent=SF01g01320.t1
chr01	AUGUSTUS	exon	2100763	2100828	0.55	-	.	Parent=SF01g01320.t1
chr01	AUGUSTUS	CDS	2099689	2099756	0.79	-	2	Parent=SF01g01320.t1
chr01	AUGUSTUS	CDS	2099812	2099901	0.8	-	2	Parent=SF01g01320.t1
chr01	AUGUSTUS	CDS	2099958	2100050	0.95	-	2	Parent=SF01g01320.t1
chr01	AUGUSTUS	CDS	2100116	2100182	0.99	-	0	Parent=SF01g01320.t1
chr01	AUGUSTUS	CDS	2100233	2100331	0.9	-	0	Parent=SF01g01320.t1
chr01	AUGUSTUS	CDS	2100382	2100451	0.73	-	1	Parent=SF01g01320.t1
chr01	AUGUSTUS	CDS	2100521	2100570	0.93	-	0	Parent=SF01g01320.t1
chr01	AUGUSTUS	CDS	2100622	2100628	0.89	-	1	Parent=SF01g01320.t1
chr01	AUGUSTUS	CDS	2100685	2100713	0.89	-	0	Parent=SF01g01320.t1
chr01	AUGUSTUS	CDS	2100763	2100828	0.55	-	0	Parent=SF01g01320.t1
chr01	AUGUSTUS	gene	2101254	2107451	0.09	-	.	ID=SF01g01330;prediction_source=augustus:chr01.g106.t1
chr01	AUGUSTUS	mRNA	2101254	2107451	0.09	-	.	ID=SF01g01330.t1;Parent=SF01g01330;Note=1%2C3-beta-glucan synthase [Tricholoma matsutake 945]
chr01	AUGUSTUS	exon	2101254	2101309	0.56	-	.	Parent=SF01g01330.t1
chr01	AUGUSTUS	exon	2101365	2101428	0.96	-	.	Parent=SF01g01330.t1
chr01	AUGUSTUS	exon	2101479	2101552	0.88	-	.	Parent=SF01g01330.t1
chr01	AUGUSTUS	exon	2101609	2101939	0.99	-	.	Parent=SF01g01330.t1
chr01	AUGUSTUS	exon	2101995	2102460	0.9	-	.	Parent=SF01g01330.t1
chr01	AUGUSTUS	exon	2102518	2102697	0.6	-	.	Parent=SF01g01330.t1
chr01	AUGUSTUS	exon	2102740	2102899	0.32	-	.	Parent=SF01g01330.t1
chr01	AUGUSTUS	exon	2102948	2103127	0.98	-	.	Parent=SF01g01330.t1
chr01	AUGUSTUS	exon	2103189	2104572	0.99	-	.	Parent=SF01g01330.t1
chr01	AUGUSTUS	exon	2104627	2104941	0.99	-	.	Parent=SF01g01330.t1
chr01	AUGUSTUS	exon	2104994	2105986	0.75	-	.	Parent=SF01g01330.t1
chr01	AUGUSTUS	exon	2106038	2106658	0.97	-	.	Parent=SF01g01330.t1
chr01	AUGUSTUS	exon	2106879	2107156	0.97	-	.	Parent=SF01g01330.t1
chr01	AUGUSTUS	exon	2107211	2107451	0.87	-	.	Parent=SF01g01330.t1
chr01	AUGUSTUS	CDS	2101254	2101309	0.56	-	2	Parent=SF01g01330.t1
chr01	AUGUSTUS	CDS	2101365	2101428	0.96	-	0	Parent=SF01g01330.t1
chr01	AUGUSTUS	CDS	2101479	2101552	0.88	-	2	Parent=SF01g01330.t1
chr01	AUGUSTUS	CDS	2101609	2101939	0.99	-	0	Parent=SF01g01330.t1
chr01	AUGUSTUS	CDS	2101995	2102460	0.9	-	1	Parent=SF01g01330.t1
chr01	AUGUSTUS	CDS	2102518	2102697	0.6	-	1	Parent=SF01g01330.t1
chr01	AUGUSTUS	CDS	2102740	2102899	0.32	-	2	Parent=SF01g01330.t1
chr01	AUGUSTUS	CDS	2102948	2103127	0.98	-	2	Parent=SF01g01330.t1
chr01	AUGUSTUS	CDS	2103189	2104572	0.99	-	0	Parent=SF01g01330.t1
chr01	AUGUSTUS	CDS	2104627	2104941	0.99	-	0	Parent=SF01g01330.t1
chr01	AUGUSTUS	CDS	2104994	2105986	0.75	-	0	Parent=SF01g01330.t1
chr01	AUGUSTUS	CDS	2106038	2106658	0.97	-	0	Parent=SF01g01330.t1
chr01	AUGUSTUS	CDS	2106879	2107156	0.97	-	2	Parent=SF01g01330.t1
chr01	AUGUSTUS	CDS	2107211	2107451	0.87	-	0	Parent=SF01g01330.t1
chr01	maker	gene	2108749	2109424	0	-	.	ID=SF01g01340;prediction_source=maker_Tmat_RNA-seq:augustus_masked-chr01-processed-gene-21.56-mRNA-1
chr01	maker	mRNA	2108749	2109424	0	-	.	ID=SF01g01340.t1;Parent=SF01g01340;Note=hypothetical protein [Icmadophila ericetorum]
chr01	maker	exon	2109288	2109424	0	-	.	Parent=SF01g01340.t1
chr01	maker	exon	2108946	2109231	0	-	.	Parent=SF01g01340.t1
chr01	maker	exon	2108749	2108898	0	-	.	Parent=SF01g01340.t1
chr01	maker	CDS	2109288	2109424	0	-	0	Parent=SF01g01340.t1
chr01	maker	CDS	2108946	2109231	0	-	1	Parent=SF01g01340.t1
chr01	maker	CDS	2108749	2108898	0	-	0	Parent=SF01g01340.t1
chr01	maker	gene	2109593	2109829	0	-	.	ID=SF01g01350;prediction_source=maker_Tmat_RNA-seq:snap_masked-chr01-processed-gene-21.42-mRNA-1
chr01	maker	mRNA	2109593	2109829	0	-	.	ID=SF01g01350.t1;Parent=SF01g01350
chr01	maker	exon	2109593	2109829	0	-	.	Parent=SF01g01350.t1
chr01	maker	CDS	2109593	2109829	0	-	0	Parent=SF01g01350.t1
chr01	AUGUSTUS	gene	2110447	2112650	0.84	+	.	ID=SF01g01360;prediction_source=braker_Tmat_RNA-seq:g3841.t1
chr01	AUGUSTUS	mRNA	2110447	2112650	0.84	+	.	ID=SF01g01360.t1;Parent=SF01g01360;Note=batten's disease protein Cln3 [Tricholoma matsutake 945]
chr01	AUGUSTUS	exon	2110447	2110735	0	+	.	Parent=SF01g01360.t1
chr01	AUGUSTUS	exon	2110797	2110987	0	+	.	Parent=SF01g01360.t1
chr01	AUGUSTUS	exon	2111047	2111113	0	+	.	Parent=SF01g01360.t1
chr01	AUGUSTUS	exon	2111168	2111240	0	+	.	Parent=SF01g01360.t1
chr01	AUGUSTUS	exon	2111297	2111396	0	+	.	Parent=SF01g01360.t1
chr01	AUGUSTUS	exon	2111449	2111707	0	+	.	Parent=SF01g01360.t1
chr01	AUGUSTUS	exon	2111766	2111779	0	+	.	Parent=SF01g01360.t1
chr01	AUGUSTUS	exon	2111885	2111905	0	+	.	Parent=SF01g01360.t1
chr01	AUGUSTUS	exon	2111960	2112061	0	+	.	Parent=SF01g01360.t1
chr01	AUGUSTUS	exon	2112142	2112377	0	+	.	Parent=SF01g01360.t1
chr01	AUGUSTUS	exon	2112437	2112650	0	+	.	Parent=SF01g01360.t1
chr01	AUGUSTUS	CDS	2110447	2110735	0.84	+	0	Parent=SF01g01360.t1
chr01	AUGUSTUS	CDS	2110797	2110987	1	+	2	Parent=SF01g01360.t1
chr01	AUGUSTUS	CDS	2111047	2111113	1	+	0	Parent=SF01g01360.t1
chr01	AUGUSTUS	CDS	2111168	2111240	1	+	2	Parent=SF01g01360.t1
chr01	AUGUSTUS	CDS	2111297	2111396	1	+	1	Parent=SF01g01360.t1
chr01	AUGUSTUS	CDS	2111449	2111707	1	+	0	Parent=SF01g01360.t1
chr01	AUGUSTUS	CDS	2111766	2111779	1	+	2	Parent=SF01g01360.t1
chr01	AUGUSTUS	CDS	2111885	2111905	1	+	0	Parent=SF01g01360.t1
chr01	AUGUSTUS	CDS	2111960	2112061	1	+	0	Parent=SF01g01360.t1
chr01	AUGUSTUS	CDS	2112142	2112377	1	+	0	Parent=SF01g01360.t1
chr01	AUGUSTUS	CDS	2112437	2112650	1	+	1	Parent=SF01g01360.t1
chr01	maker	gene	2112750	2113795	0	-	.	ID=SF01g01370;prediction_source=maker_Tmat_RNA-seq:genemark-chr01-processed-gene-21.98-mRNA-1
chr01	maker	mRNA	2112750	2113795	0	-	.	ID=SF01g01370.t1;Parent=SF01g01370;Note=class I glutamine amidotransferase-like protein [Tricholoma matsutake 945]
chr01	maker	exon	2113736	2113795	0	-	.	Parent=SF01g01370.t1
chr01	maker	exon	2113556	2113669	0	-	.	Parent=SF01g01370.t1
chr01	maker	exon	2113311	2113496	0	-	.	Parent=SF01g01370.t1
chr01	maker	exon	2113207	2113253	0	-	.	Parent=SF01g01370.t1
chr01	maker	exon	2113040	2113142	0	-	.	Parent=SF01g01370.t1
chr01	maker	exon	2112901	2112975	0	-	.	Parent=SF01g01370.t1
chr01	maker	exon	2112750	2112845	0	-	.	Parent=SF01g01370.t1
chr01	maker	CDS	2113736	2113795	0	-	0	Parent=SF01g01370.t1
chr01	maker	CDS	2113556	2113669	0	-	0	Parent=SF01g01370.t1
chr01	maker	CDS	2113311	2113496	0	-	0	Parent=SF01g01370.t1
chr01	maker	CDS	2113207	2113253	0	-	0	Parent=SF01g01370.t1
chr01	maker	CDS	2113040	2113142	0	-	1	Parent=SF01g01370.t1
chr01	maker	CDS	2112901	2112975	0	-	0	Parent=SF01g01370.t1
chr01	maker	CDS	2112750	2112845	0	-	0	Parent=SF01g01370.t1
chr01	maker	gene	2124516	2124803	0	-	.	ID=SF01g01380;prediction_source=maker_Tmat_RNA-seq:snap_masked-chr01-processed-gene-21.44-mRNA-1
chr01	maker	mRNA	2124516	2124803	0	-	.	ID=SF01g01380.t1;Parent=SF01g01380
chr01	maker	exon	2124516	2124803	0	-	.	Parent=SF01g01380.t1
chr01	maker	CDS	2124516	2124803	0	-	0	Parent=SF01g01380.t1
chr01	maker	gene	2127882	2128202	0	-	.	ID=SF01g01390;prediction_source=maker_Tmat_RNA-seq:snap_masked-chr01-processed-gene-21.45-mRNA-1
chr01	maker	mRNA	2127882	2128202	0	-	.	ID=SF01g01390.t1;Parent=SF01g01390;Note=hypothetical protein L208DRAFT_1374826 [Tricholoma matsutake 945]
chr01	maker	exon	2127882	2128202	0	-	.	Parent=SF01g01390.t1
chr01	maker	CDS	2127882	2128202	0	-	0	Parent=SF01g01390.t1
chr01	maker	gene	2172172	2173312	0	-	.	ID=SF01g01400;prediction_source=maker_Tmat_RNA-seq:maker-chr01-snap-gene-21.81-mRNA-1
chr01	maker	mRNA	2172172	2173312	0	-	.	ID=SF01g01400.t1;Parent=SF01g01400;Note=hypothetical protein L208DRAFT_1268949 [Tricholoma matsutake 945]
chr01	maker	exon	2172172	2173006	0	-	.	Parent=SF01g01400.t1
chr01	maker	exon	2173064	2173219	0	-	.	Parent=SF01g01400.t1
chr01	maker	exon	2173272	2173312	0	-	.	Parent=SF01g01400.t1
chr01	maker	CDS	2173272	2173303	0	-	0	Parent=SF01g01400.t1
chr01	maker	CDS	2173064	2173219	0	-	1	Parent=SF01g01400.t1
chr01	maker	CDS	2172172	2173006	0	-	1	Parent=SF01g01400.t1
chr01	maker	gene	2173470	2174937	0	+	.	ID=SF01g01410;prediction_source=maker_Tmat_RNA-seq:genemark-chr01-processed-gene-21.93-mRNA-1
chr01	maker	mRNA	2173470	2174937	0	+	.	ID=SF01g01410.t1;Parent=SF01g01410;Note=hypothetical protein L208DRAFT_1396317 [Tricholoma matsutake 945]
chr01	maker	exon	2173470	2173599	0	+	.	Parent=SF01g01410.t1
chr01	maker	exon	2173643	2173688	0	+	.	Parent=SF01g01410.t1
chr01	maker	exon	2173757	2173859	0	+	.	Parent=SF01g01410.t1
chr01	maker	exon	2173910	2173971	0	+	.	Parent=SF01g01410.t1
chr01	maker	exon	2174073	2174149	0	+	.	Parent=SF01g01410.t1
chr01	maker	exon	2174209	2174318	0	+	.	Parent=SF01g01410.t1
chr01	maker	exon	2174374	2174937	0	+	.	Parent=SF01g01410.t1
chr01	maker	CDS	2173470	2173599	0	+	0	Parent=SF01g01410.t1
chr01	maker	CDS	2173643	2173688	0	+	2	Parent=SF01g01410.t1
chr01	maker	CDS	2173757	2173859	0	+	1	Parent=SF01g01410.t1
chr01	maker	CDS	2173910	2173971	0	+	0	Parent=SF01g01410.t1
chr01	maker	CDS	2174073	2174149	0	+	1	Parent=SF01g01410.t1
chr01	maker	CDS	2174209	2174318	0	+	2	Parent=SF01g01410.t1
chr01	maker	CDS	2174374	2174937	0	+	0	Parent=SF01g01410.t1
chr01	maker	gene	2175608	2175799	0	-	.	ID=SF01g01420;prediction_source=maker_Tmat_RNA-seq:snap_masked-chr01-processed-gene-21.47-mRNA-1
chr01	maker	mRNA	2175608	2175799	0	-	.	ID=SF01g01420.t1;Parent=SF01g01420
chr01	maker	exon	2175608	2175799	0	-	.	Parent=SF01g01420.t1
chr01	maker	CDS	2175608	2175799	0	-	0	Parent=SF01g01420.t1
chr01	maker	gene	2177613	2178797	0	+	.	ID=SF01g01430;prediction_source=maker_Tmat_RNA-seq:augustus_masked-chr01-processed-gene-21.53-mRNA-1
chr01	maker	mRNA	2177613	2178797	0	+	.	ID=SF01g01430.t1;Parent=SF01g01430;Note=FAD dependent oxidoreductase [Tricholoma matsutake 945]
chr01	maker	exon	2177613	2178797	0	+	.	Parent=SF01g01430.t1
chr01	maker	CDS	2177613	2178797	0	+	0	Parent=SF01g01430.t1
chr01	maker	gene	2181414	2182140	0	+	.	ID=SF01g01440;prediction_source=maker_Tmat_RNA-seq:genemark-chr01-processed-gene-21.95-mRNA-1
chr01	maker	mRNA	2181414	2182140	0	+	.	ID=SF01g01440.t1;Parent=SF01g01440;Note=hypothetical protein L208DRAFT_1360624 [Tricholoma matsutake 945]
chr01	maker	exon	2181414	2181457	0	+	.	Parent=SF01g01440.t1
chr01	maker	exon	2181525	2182140	0	+	.	Parent=SF01g01440.t1
chr01	maker	CDS	2181414	2181457	0	+	0	Parent=SF01g01440.t1
chr01	maker	CDS	2181525	2182140	0	+	1	Parent=SF01g01440.t1
chr01	AUGUSTUS	gene	2183392	2184636	0.87	-	.	ID=SF01g01450;prediction_source=augustus:chr01.g116.t1
chr01	AUGUSTUS	mRNA	2183392	2184636	0.87	-	.	ID=SF01g01450.t1;Parent=SF01g01450;Note=hypothetical protein L208DRAFT_1422998 [Tricholoma matsutake 945]
chr01	AUGUSTUS	exon	2183392	2184130	0.96	-	.	Parent=SF01g01450.t1
chr01	AUGUSTUS	exon	2184191	2184636	0.91	-	.	Parent=SF01g01450.t1
chr01	AUGUSTUS	CDS	2183392	2184130	0.96	-	1	Parent=SF01g01450.t1
chr01	AUGUSTUS	CDS	2184191	2184636	0.91	-	0	Parent=SF01g01450.t1
chr01	maker	gene	2247552	2250640	0	+	.	ID=SF01g01460;prediction_source=maker_Tmat_RNA-seq:augustus_masked-chr01-processed-gene-22.22-mRNA-1
chr01	maker	mRNA	2247552	2250640	0	+	.	ID=SF01g01460.t1;Parent=SF01g01460;Note=hypothetical protein M0805_003467 [Coniferiporia weirii]
chr01	maker	exon	2247552	2247668	0	+	.	Parent=SF01g01460.t1
chr01	maker	exon	2247728	2247865	0	+	.	Parent=SF01g01460.t1
chr01	maker	exon	2247920	2247962	0	+	.	Parent=SF01g01460.t1
chr01	maker	exon	2248016	2248348	0	+	.	Parent=SF01g01460.t1
chr01	maker	exon	2248408	2248479	0	+	.	Parent=SF01g01460.t1
chr01	maker	exon	2248533	2248603	0	+	.	Parent=SF01g01460.t1
chr01	maker	exon	2248661	2248683	0	+	.	Parent=SF01g01460.t1
chr01	maker	exon	2248736	2248918	0	+	.	Parent=SF01g01460.t1
chr01	maker	exon	2248981	2249356	0	+	.	Parent=SF01g01460.t1
chr01	maker	exon	2249413	2249431	0	+	.	Parent=SF01g01460.t1
chr01	maker	exon	2249486	2249545	0	+	.	Parent=SF01g01460.t1
chr01	maker	exon	2249596	2249653	0	+	.	Parent=SF01g01460.t1
chr01	maker	exon	2249707	2249747	0	+	.	Parent=SF01g01460.t1
chr01	maker	exon	2249802	2249809	0	+	.	Parent=SF01g01460.t1
chr01	maker	exon	2249869	2249992	0	+	.	Parent=SF01g01460.t1
chr01	maker	exon	2250050	2250068	0	+	.	Parent=SF01g01460.t1
chr01	maker	exon	2250121	2250362	0	+	.	Parent=SF01g01460.t1
chr01	maker	exon	2250422	2250472	0	+	.	Parent=SF01g01460.t1
chr01	maker	exon	2250537	2250640	0	+	.	Parent=SF01g01460.t1
chr01	maker	CDS	2247552	2247668	0	+	0	Parent=SF01g01460.t1
chr01	maker	CDS	2247728	2247865	0	+	0	Parent=SF01g01460.t1
chr01	maker	CDS	2247920	2247962	0	+	0	Parent=SF01g01460.t1
chr01	maker	CDS	2248016	2248348	0	+	2	Parent=SF01g01460.t1
chr01	maker	CDS	2248408	2248479	0	+	2	Parent=SF01g01460.t1
chr01	maker	CDS	2248533	2248603	0	+	2	Parent=SF01g01460.t1
chr01	maker	CDS	2248661	2248683	0	+	0	Parent=SF01g01460.t1
chr01	maker	CDS	2248736	2248918	0	+	1	Parent=SF01g01460.t1
chr01	maker	CDS	2248981	2249356	0	+	1	Parent=SF01g01460.t1
chr01	maker	CDS	2249413	2249431	0	+	0	Parent=SF01g01460.t1
chr01	maker	CDS	2249486	2249545	0	+	2	Parent=SF01g01460.t1
chr01	maker	CDS	2249596	2249653	0	+	2	Parent=SF01g01460.t1
chr01	maker	CDS	2249707	2249747	0	+	1	Parent=SF01g01460.t1
chr01	maker	CDS	2249802	2249809	0	+	2	Parent=SF01g01460.t1
chr01	maker	CDS	2249869	2249992	0	+	0	Parent=SF01g01460.t1
chr01	maker	CDS	2250050	2250068	0	+	2	Parent=SF01g01460.t1
chr01	maker	CDS	2250121	2250362	0	+	1	Parent=SF01g01460.t1
chr01	maker	CDS	2250422	2250472	0	+	2	Parent=SF01g01460.t1
chr01	maker	CDS	2250537	2250640	0	+	2	Parent=SF01g01460.t1
chr01	maker	gene	2286033	2286239	0	-	.	ID=SF01g01470;prediction_source=maker_Tmat_RNA-seq:snap_masked-chr01-processed-gene-22.24-mRNA-1
chr01	maker	mRNA	2286033	2286239	0	-	.	ID=SF01g01470.t1;Parent=SF01g01470
chr01	maker	exon	2286033	2286239	0	-	.	Parent=SF01g01470.t1
chr01	maker	CDS	2286033	2286239	0	-	0	Parent=SF01g01470.t1
chr01	AUGUSTUS	gene	2309626	2313974	0.01	-	.	ID=SF01g01480;prediction_source=augustus:chr01.g118.t1
chr01	AUGUSTUS	mRNA	2309626	2313974	0.01	-	.	ID=SF01g01480.t1;Parent=SF01g01480;Note=hypothetical protein L208DRAFT_1268931 [Tricholoma matsutake 945]
chr01	AUGUSTUS	exon	2309626	2309640	0.43	-	.	Parent=SF01g01480.t1
chr01	AUGUSTUS	exon	2309704	2311140	0.35	-	.	Parent=SF01g01480.t1
chr01	AUGUSTUS	exon	2311218	2311349	0.73	-	.	Parent=SF01g01480.t1
chr01	AUGUSTUS	exon	2311411	2311616	0.64	-	.	Parent=SF01g01480.t1
chr01	AUGUSTUS	exon	2311775	2311990	0.54	-	.	Parent=SF01g01480.t1
chr01	AUGUSTUS	exon	2312078	2312186	0.62	-	.	Parent=SF01g01480.t1
chr01	AUGUSTUS	exon	2312257	2312348	0.78	-	.	Parent=SF01g01480.t1
chr01	AUGUSTUS	exon	2312562	2313129	0.44	-	.	Parent=SF01g01480.t1
chr01	AUGUSTUS	exon	2313180	2313191	0.89	-	.	Parent=SF01g01480.t1
chr01	AUGUSTUS	exon	2313254	2313770	0.6	-	.	Parent=SF01g01480.t1
chr01	AUGUSTUS	exon	2313821	2313848	0.74	-	.	Parent=SF01g01480.t1
chr01	AUGUSTUS	exon	2313896	2313974	0.71	-	.	Parent=SF01g01480.t1
chr01	AUGUSTUS	CDS	2309626	2309640	0.43	-	0	Parent=SF01g01480.t1
chr01	AUGUSTUS	CDS	2309704	2311140	0.35	-	0	Parent=SF01g01480.t1
chr01	AUGUSTUS	CDS	2311218	2311349	0.73	-	0	Parent=SF01g01480.t1
chr01	AUGUSTUS	CDS	2311411	2311616	0.64	-	2	Parent=SF01g01480.t1
chr01	AUGUSTUS	CDS	2311775	2311990	0.54	-	2	Parent=SF01g01480.t1
chr01	AUGUSTUS	CDS	2312078	2312186	0.62	-	0	Parent=SF01g01480.t1
chr01	AUGUSTUS	CDS	2312257	2312348	0.78	-	2	Parent=SF01g01480.t1
chr01	AUGUSTUS	CDS	2312562	2313129	0.44	-	0	Parent=SF01g01480.t1
chr01	AUGUSTUS	CDS	2313180	2313191	0.89	-	0	Parent=SF01g01480.t1
chr01	AUGUSTUS	CDS	2313254	2313770	0.6	-	1	Parent=SF01g01480.t1
chr01	AUGUSTUS	CDS	2313821	2313848	0.74	-	2	Parent=SF01g01480.t1
chr01	AUGUSTUS	CDS	2313896	2313974	0.71	-	0	Parent=SF01g01480.t1
chr01	AUGUSTUS	gene	2326593	2328313	0.89	-	.	ID=SF01g01490;prediction_source=augustus:chr01.g120.t1
chr01	AUGUSTUS	mRNA	2326593	2328313	0.89	-	.	ID=SF01g01490.t1;Parent=SF01g01490;Note=carotenoid oxygenase [Tricholoma matsutake 945]
chr01	AUGUSTUS	exon	2326593	2327252	0.97	-	.	Parent=SF01g01490.t1
chr01	AUGUSTUS	exon	2327313	2327439	0.93	-	.	Parent=SF01g01490.t1
chr01	AUGUSTUS	exon	2327496	2328313	0.97	-	.	Parent=SF01g01490.t1
chr01	AUGUSTUS	CDS	2326593	2327252	0.97	-	0	Parent=SF01g01490.t1
chr01	AUGUSTUS	CDS	2327313	2327439	0.93	-	1	Parent=SF01g01490.t1
chr01	AUGUSTUS	CDS	2327496	2328313	0.97	-	0	Parent=SF01g01490.t1
chr01	AUGUSTUS	gene	2328945	2329374	0.35	+	.	ID=SF01g01500;prediction_source=augustus:chr01.g121.t1
chr01	AUGUSTUS	mRNA	2328945	2329374	0.35	+	.	ID=SF01g01500.t1;Parent=SF01g01500
chr01	AUGUSTUS	exon	2328945	2329279	0.35	+	.	Parent=SF01g01500.t1
chr01	AUGUSTUS	exon	2329335	2329374	0.43	+	.	Parent=SF01g01500.t1
chr01	AUGUSTUS	CDS	2328945	2329279	0.35	+	0	Parent=SF01g01500.t1
chr01	AUGUSTUS	CDS	2329335	2329374	0.43	+	1	Parent=SF01g01500.t1
chr01	AUGUSTUS	gene	2341134	2341875	0.45	-	.	ID=SF01g01510;prediction_source=augustus:chr01.g122.t1
chr01	AUGUSTUS	mRNA	2341134	2341875	0.45	-	.	ID=SF01g01510.t1;Parent=SF01g01510;Note=DDE-domain-containing protein [Tricholoma matsutake 945]
chr01	AUGUSTUS	exon	2341134	2341621	0.68	-	.	Parent=SF01g01510.t1
chr01	AUGUSTUS	exon	2341674	2341875	0.65	-	.	Parent=SF01g01510.t1
chr01	AUGUSTUS	CDS	2341134	2341621	0.68	-	2	Parent=SF01g01510.t1
chr01	AUGUSTUS	CDS	2341674	2341875	0.65	-	0	Parent=SF01g01510.t1
chr01	AUGUSTUS	gene	2415306	2417426	0.92	-	.	ID=SF01g01520;prediction_source=braker_Tmat_RNA-seq:g3852.t1
chr01	AUGUSTUS	mRNA	2415306	2417426	0.92	-	.	ID=SF01g01520.t1;Parent=SF01g01520;Note=amino acid transporter [Tricholoma matsutake 945]
chr01	AUGUSTUS	exon	2415306	2415415	0	-	.	Parent=SF01g01520.t1
chr01	AUGUSTUS	exon	2415464	2415666	0	-	.	Parent=SF01g01520.t1
chr01	AUGUSTUS	exon	2415714	2415919	0	-	.	Parent=SF01g01520.t1
chr01	AUGUSTUS	exon	2415970	2416188	0	-	.	Parent=SF01g01520.t1
chr01	AUGUSTUS	exon	2416245	2416273	0	-	.	Parent=SF01g01520.t1
chr01	AUGUSTUS	exon	2416327	2416380	0	-	.	Parent=SF01g01520.t1
chr01	AUGUSTUS	exon	2416428	2416538	0	-	.	Parent=SF01g01520.t1
chr01	AUGUSTUS	exon	2416590	2416759	0	-	.	Parent=SF01g01520.t1
chr01	AUGUSTUS	exon	2416810	2416841	0	-	.	Parent=SF01g01520.t1
chr01	AUGUSTUS	exon	2416893	2416992	0	-	.	Parent=SF01g01520.t1
chr01	AUGUSTUS	exon	2417047	2417225	0	-	.	Parent=SF01g01520.t1
chr01	AUGUSTUS	exon	2417277	2417426	0	-	.	Parent=SF01g01520.t1
chr01	AUGUSTUS	CDS	2415306	2415415	0.96	-	2	Parent=SF01g01520.t1
chr01	AUGUSTUS	CDS	2415464	2415666	0.95	-	1	Parent=SF01g01520.t1
chr01	AUGUSTUS	CDS	2415714	2415919	1	-	0	Parent=SF01g01520.t1
chr01	AUGUSTUS	CDS	2415970	2416188	0.98	-	0	Parent=SF01g01520.t1
chr01	AUGUSTUS	CDS	2416245	2416273	1	-	2	Parent=SF01g01520.t1
chr01	AUGUSTUS	CDS	2416327	2416380	1	-	2	Parent=SF01g01520.t1
chr01	AUGUSTUS	CDS	2416428	2416538	1	-	2	Parent=SF01g01520.t1
chr01	AUGUSTUS	CDS	2416590	2416759	1	-	1	Parent=SF01g01520.t1
chr01	AUGUSTUS	CDS	2416810	2416841	1	-	0	Parent=SF01g01520.t1
chr01	AUGUSTUS	CDS	2416893	2416992	1	-	1	Parent=SF01g01520.t1
chr01	AUGUSTUS	CDS	2417047	2417225	1	-	0	Parent=SF01g01520.t1
chr01	AUGUSTUS	CDS	2417277	2417426	0.99	-	0	Parent=SF01g01520.t1
chr01	AUGUSTUS	gene	2418784	2420628	0.95	-	.	ID=SF01g01530;prediction_source=braker_Tmat_RNA-seq:g3853.t1
chr01	AUGUSTUS	mRNA	2418784	2420628	0.95	-	.	ID=SF01g01530.t1;Parent=SF01g01530;Note=tryptophan synthase beta subunit-like PLP-dependent enzyme [Tricholoma matsutake 945]
chr01	AUGUSTUS	exon	2418784	2419006	0	-	.	Parent=SF01g01530.t1
chr01	AUGUSTUS	exon	2419056	2419159	0	-	.	Parent=SF01g01530.t1
chr01	AUGUSTUS	exon	2419212	2419853	0	-	.	Parent=SF01g01530.t1
chr01	AUGUSTUS	exon	2419906	2420062	0	-	.	Parent=SF01g01530.t1
chr01	AUGUSTUS	exon	2420114	2420529	0	-	.	Parent=SF01g01530.t1
chr01	AUGUSTUS	exon	2420578	2420628	0	-	.	Parent=SF01g01530.t1
chr01	AUGUSTUS	CDS	2418784	2419006	0.96	-	1	Parent=SF01g01530.t1
chr01	AUGUSTUS	CDS	2419056	2419159	1	-	0	Parent=SF01g01530.t1
chr01	AUGUSTUS	CDS	2419212	2419853	0.99	-	0	Parent=SF01g01530.t1
chr01	AUGUSTUS	CDS	2419906	2420062	1	-	1	Parent=SF01g01530.t1
chr01	AUGUSTUS	CDS	2420114	2420529	1	-	0	Parent=SF01g01530.t1
chr01	AUGUSTUS	CDS	2420578	2420628	1	-	0	Parent=SF01g01530.t1
chr01	maker	gene	2421031	2424321	0	+	.	ID=SF01g01540;prediction_source=maker_Tmat_RNA-seq:genemark-chr01-processed-gene-24.3-mRNA-1
chr01	maker	mRNA	2421031	2424321	0	+	.	ID=SF01g01540.t1;Parent=SF01g01540;Note=hypothetical protein L208DRAFT_999230%2C partial [Tricholoma matsutake 945]
chr01	maker	exon	2421031	2421451	0	+	.	Parent=SF01g01540.t1
chr01	maker	exon	2421510	2423012	0	+	.	Parent=SF01g01540.t1
chr01	maker	exon	2423066	2424321	0	+	.	Parent=SF01g01540.t1
chr01	maker	CDS	2421031	2421451	0	+	0	Parent=SF01g01540.t1
chr01	maker	CDS	2421510	2423012	0	+	2	Parent=SF01g01540.t1
chr01	maker	CDS	2423066	2424321	0	+	2	Parent=SF01g01540.t1
chr01	maker	gene	2459460	2462925	0	+	.	ID=SF01g01550;prediction_source=maker_Tmat_RNA-seq:genemark-chr01-processed-gene-24.6-mRNA-1
chr01	maker	mRNA	2459460	2462925	0	+	.	ID=SF01g01550.t1;Parent=SF01g01550;Note=WD40 repeat-like protein [Tricholoma matsutake 945]
chr01	maker	exon	2459460	2460177	0	+	.	Parent=SF01g01550.t1
chr01	maker	exon	2460364	2461522	0	+	.	Parent=SF01g01550.t1
chr01	maker	exon	2461579	2462061	0	+	.	Parent=SF01g01550.t1
chr01	maker	exon	2462111	2462222	0	+	.	Parent=SF01g01550.t1
chr01	maker	exon	2462284	2462391	0	+	.	Parent=SF01g01550.t1
chr01	maker	exon	2462453	2462639	0	+	.	Parent=SF01g01550.t1
chr01	maker	exon	2462705	2462783	0	+	.	Parent=SF01g01550.t1
chr01	maker	exon	2462840	2462925	0	+	.	Parent=SF01g01550.t1
chr01	maker	CDS	2459460	2460177	0	+	0	Parent=SF01g01550.t1
chr01	maker	CDS	2460364	2461522	0	+	2	Parent=SF01g01550.t1
chr01	maker	CDS	2461579	2462061	0	+	1	Parent=SF01g01550.t1
chr01	maker	CDS	2462111	2462222	0	+	1	Parent=SF01g01550.t1
chr01	maker	CDS	2462284	2462391	0	+	0	Parent=SF01g01550.t1
chr01	maker	CDS	2462453	2462639	0	+	0	Parent=SF01g01550.t1
chr01	maker	CDS	2462705	2462783	0	+	2	Parent=SF01g01550.t1
chr01	maker	CDS	2462840	2462909	0	+	1	Parent=SF01g01550.t1
chr01	maker	gene	2488924	2489361	0	+	.	ID=SF01g01560;prediction_source=maker_Tmat_RNA-seq:augustus_masked-chr01-processed-gene-24.38-mRNA-1
chr01	maker	mRNA	2488924	2489361	0	+	.	ID=SF01g01560.t1;Parent=SF01g01560;Note=predicted protein [Fibroporia radiculosa] >CCM02217.1 predicted protein [Fibroporia radiculosa]
chr01	maker	exon	2488924	2489361	0	+	.	Parent=SF01g01560.t1
chr01	maker	CDS	2488924	2489361	0	+	0	Parent=SF01g01560.t1
chr01	maker	gene	2489497	2489894	0	+	.	ID=SF01g01570;prediction_source=maker_Tmat_RNA-seq:augustus_masked-chr01-processed-gene-24.39-mRNA-1
chr01	maker	mRNA	2489497	2489894	0	+	.	ID=SF01g01570.t1;Parent=SF01g01570;Note=hypothetical protein A0H81_00583 [Grifola frondosa]
chr01	maker	exon	2489497	2489509	0	+	.	Parent=SF01g01570.t1
chr01	maker	exon	2489554	2489894	0	+	.	Parent=SF01g01570.t1
chr01	maker	CDS	2489497	2489509	0	+	0	Parent=SF01g01570.t1
chr01	maker	CDS	2489554	2489894	0	+	2	Parent=SF01g01570.t1
chr01	maker	gene	2491653	2493148	0	-	.	ID=SF01g01580;prediction_source=maker_Tmat_RNA-seq:genemark-chr01-processed-gene-24.21-mRNA-1
chr01	maker	mRNA	2491653	2493148	0	-	.	ID=SF01g01580.t1;Parent=SF01g01580;Note=hypothetical protein L208DRAFT_1338840 [Tricholoma matsutake 945]
chr01	maker	exon	2492936	2493148	0	-	.	Parent=SF01g01580.t1
chr01	maker	exon	2492823	2492886	0	-	.	Parent=SF01g01580.t1
chr01	maker	exon	2492673	2492767	0	-	.	Parent=SF01g01580.t1
chr01	maker	exon	2492440	2492621	0	-	.	Parent=SF01g01580.t1
chr01	maker	exon	2492378	2492390	0	-	.	Parent=SF01g01580.t1
chr01	maker	exon	2492212	2492319	0	-	.	Parent=SF01g01580.t1
chr01	maker	exon	2492108	2492159	0	-	.	Parent=SF01g01580.t1
chr01	maker	exon	2491834	2492051	0	-	.	Parent=SF01g01580.t1
chr01	maker	exon	2491653	2491775	0	-	.	Parent=SF01g01580.t1
chr01	maker	CDS	2492936	2493148	0	-	0	Parent=SF01g01580.t1
chr01	maker	CDS	2492823	2492886	0	-	0	Parent=SF01g01580.t1
chr01	maker	CDS	2492673	2492767	0	-	2	Parent=SF01g01580.t1
chr01	maker	CDS	2492440	2492621	0	-	0	Parent=SF01g01580.t1
chr01	maker	CDS	2492378	2492390	0	-	1	Parent=SF01g01580.t1
chr01	maker	CDS	2492212	2492319	0	-	0	Parent=SF01g01580.t1
chr01	maker	CDS	2492108	2492159	0	-	0	Parent=SF01g01580.t1
chr01	maker	CDS	2491834	2492051	0	-	2	Parent=SF01g01580.t1
chr01	maker	CDS	2491653	2491775	0	-	0	Parent=SF01g01580.t1
chr01	maker	gene	2497508	2500572	0	-	.	ID=SF01g01590;prediction_source=maker_Tmat_RNA-seq:augustus_masked-chr01-processed-gene-25.5-mRNA-1
chr01	maker	mRNA	2497508	2500572	0	-	.	ID=SF01g01590.t1;Parent=SF01g01590;Note=hypothetical protein EST38_g13917 [Candolleomyces aberdarensis]
chr01	maker	exon	2500521	2500572	0	-	.	Parent=SF01g01590.t1
chr01	maker	exon	2500255	2500469	0	-	.	Parent=SF01g01590.t1
chr01	maker	exon	2500017	2500200	0	-	.	Parent=SF01g01590.t1
chr01	maker	exon	2499709	2499963	0	-	.	Parent=SF01g01590.t1
chr01	maker	exon	2499583	2499652	0	-	.	Parent=SF01g01590.t1
chr01	maker	exon	2499287	2499527	0	-	.	Parent=SF01g01590.t1
chr01	maker	exon	2499087	2499168	0	-	.	Parent=SF01g01590.t1
chr01	maker	exon	2498925	2499033	0	-	.	Parent=SF01g01590.t1
chr01	maker	exon	2498692	2498868	0	-	.	Parent=SF01g01590.t1
chr01	maker	exon	2498337	2498635	0	-	.	Parent=SF01g01590.t1
chr01	maker	exon	2498196	2498268	0	-	.	Parent=SF01g01590.t1
chr01	maker	exon	2497953	2498138	0	-	.	Parent=SF01g01590.t1
chr01	maker	exon	2497508	2497892	0	-	.	Parent=SF01g01590.t1
chr01	maker	CDS	2500521	2500572	0	-	0	Parent=SF01g01590.t1
chr01	maker	CDS	2500255	2500469	0	-	2	Parent=SF01g01590.t1
chr01	maker	CDS	2500017	2500200	0	-	0	Parent=SF01g01590.t1
chr01	maker	CDS	2499709	2499963	0	-	2	Parent=SF01g01590.t1
chr01	maker	CDS	2499583	2499652	0	-	2	Parent=SF01g01590.t1
chr01	maker	CDS	2499287	2499527	0	-	1	Parent=SF01g01590.t1
chr01	maker	CDS	2499087	2499168	0	-	0	Parent=SF01g01590.t1
chr01	maker	CDS	2498925	2499033	0	-	2	Parent=SF01g01590.t1
chr01	maker	CDS	2498692	2498868	0	-	1	Parent=SF01g01590.t1
chr01	maker	CDS	2498337	2498635	0	-	1	Parent=SF01g01590.t1
chr01	maker	CDS	2498196	2498268	0	-	2	Parent=SF01g01590.t1
chr01	maker	CDS	2497953	2498138	0	-	1	Parent=SF01g01590.t1
chr01	maker	CDS	2497508	2497892	0	-	1	Parent=SF01g01590.t1
chr01	maker	gene	2522822	2527784	0	+	.	ID=SF01g01600;prediction_source=maker_Tmat_RNA-seq:genemark-chr01-processed-gene-25.32-mRNA-1
chr01	maker	mRNA	2522822	2527784	0	+	.	ID=SF01g01600.t1;Parent=SF01g01600;Note=hypothetical protein L208DRAFT_1382960 [Tricholoma matsutake 945]
chr01	maker	exon	2522822	2522912	0	+	.	Parent=SF01g01600.t1
chr01	maker	exon	2522973	2523580	0	+	.	Parent=SF01g01600.t1
chr01	maker	exon	2523633	2524051	0	+	.	Parent=SF01g01600.t1
chr01	maker	exon	2524106	2525069	0	+	.	Parent=SF01g01600.t1
chr01	maker	exon	2525122	2525283	0	+	.	Parent=SF01g01600.t1
chr01	maker	exon	2525347	2525739	0	+	.	Parent=SF01g01600.t1
chr01	maker	exon	2525793	2525993	0	+	.	Parent=SF01g01600.t1
chr01	maker	exon	2526049	2526343	0	+	.	Parent=SF01g01600.t1
chr01	maker	exon	2526411	2526661	0	+	.	Parent=SF01g01600.t1
chr01	maker	exon	2526723	2527012	0	+	.	Parent=SF01g01600.t1
chr01	maker	exon	2527072	2527193	0	+	.	Parent=SF01g01600.t1
chr01	maker	exon	2527249	2527784	0	+	.	Parent=SF01g01600.t1
chr01	maker	CDS	2522822	2522912	0	+	0	Parent=SF01g01600.t1
chr01	maker	CDS	2522973	2523580	0	+	2	Parent=SF01g01600.t1
chr01	maker	CDS	2523633	2524051	0	+	0	Parent=SF01g01600.t1
chr01	maker	CDS	2524106	2525069	0	+	1	Parent=SF01g01600.t1
chr01	maker	CDS	2525122	2525283	0	+	0	Parent=SF01g01600.t1
chr01	maker	CDS	2525347	2525739	0	+	0	Parent=SF01g01600.t1
chr01	maker	CDS	2525793	2525993	0	+	0	Parent=SF01g01600.t1
chr01	maker	CDS	2526049	2526343	0	+	0	Parent=SF01g01600.t1
chr01	maker	CDS	2526411	2526661	0	+	2	Parent=SF01g01600.t1
chr01	maker	CDS	2526723	2527012	0	+	0	Parent=SF01g01600.t1
chr01	maker	CDS	2527072	2527193	0	+	1	Parent=SF01g01600.t1
chr01	maker	CDS	2527249	2527784	0	+	2	Parent=SF01g01600.t1
chr01	AUGUSTUS	gene	2528065	2532818	0.24	-	.	ID=SF01g01610;prediction_source=braker_Tmat_RNA-seq:g3862.t2
chr01	AUGUSTUS	mRNA	2528065	2532818	0.24	-	.	ID=SF01g01610.t1;Parent=SF01g01610;Note=hypothetical protein L208DRAFT_823633 [Tricholoma matsutake 945]
chr01	AUGUSTUS	exon	2528065	2528367	0	-	.	Parent=SF01g01610.t1
chr01	AUGUSTUS	exon	2528421	2530937	0	-	.	Parent=SF01g01610.t1
chr01	AUGUSTUS	exon	2530990	2531105	0	-	.	Parent=SF01g01610.t1
chr01	AUGUSTUS	exon	2531163	2532180	0	-	.	Parent=SF01g01610.t1
chr01	AUGUSTUS	exon	2532236	2532277	0	-	.	Parent=SF01g01610.t1
chr01	AUGUSTUS	exon	2532330	2532818	0	-	.	Parent=SF01g01610.t1
chr01	AUGUSTUS	CDS	2528065	2528367	0.84	-	0	Parent=SF01g01610.t1
chr01	AUGUSTUS	CDS	2528421	2530937	0.98	-	0	Parent=SF01g01610.t1
chr01	AUGUSTUS	CDS	2530990	2531105	0.62	-	2	Parent=SF01g01610.t1
chr01	AUGUSTUS	CDS	2531163	2532180	0.62	-	0	Parent=SF01g01610.t1
chr01	AUGUSTUS	CDS	2532236	2532277	1	-	0	Parent=SF01g01610.t1
chr01	AUGUSTUS	CDS	2532330	2532818	0.5	-	0	Parent=SF01g01610.t1
chr01	maker	gene	2537713	2538510	0	+	.	ID=SF01g01620;prediction_source=maker_Tmat_RNA-seq:genemark-chr01-processed-gene-25.33-mRNA-1
chr01	maker	mRNA	2537713	2538510	0	+	.	ID=SF01g01620.t1;Parent=SF01g01620;Note=hypothetical protein L208DRAFT_1391167 [Tricholoma matsutake 945]
chr01	maker	exon	2537713	2537899	0	+	.	Parent=SF01g01620.t1
chr01	maker	exon	2537959	2538309	0	+	.	Parent=SF01g01620.t1
chr01	maker	exon	2538368	2538510	0	+	.	Parent=SF01g01620.t1
chr01	maker	CDS	2537713	2537899	0	+	0	Parent=SF01g01620.t1
chr01	maker	CDS	2537959	2538309	0	+	2	Parent=SF01g01620.t1
chr01	maker	CDS	2538368	2538510	0	+	2	Parent=SF01g01620.t1
chr01	maker	gene	2540291	2542722	0	+	.	ID=SF01g01630;prediction_source=maker_Tmat_RNA-seq:genemark-chr01-processed-gene-25.34-mRNA-1
chr01	maker	mRNA	2540291	2542722	0	+	.	ID=SF01g01630.t1;Parent=SF01g01630;Note=hypothetical protein L208DRAFT_1457751 [Tricholoma matsutake 945]
chr01	maker	exon	2540291	2540604	0	+	.	Parent=SF01g01630.t1
chr01	maker	exon	2540739	2542722	0	+	.	Parent=SF01g01630.t1
chr01	maker	CDS	2540291	2540604	0	+	0	Parent=SF01g01630.t1
chr01	maker	CDS	2540739	2542722	0	+	1	Parent=SF01g01630.t1
chr01	AUGUSTUS	gene	2543188	2544881	0.88	-	.	ID=SF01g01640;prediction_source=braker_Tmat_RNA-seq:g3864.t1
chr01	AUGUSTUS	mRNA	2543188	2544881	0.88	-	.	ID=SF01g01640.t1;Parent=SF01g01640;Note=kinase-like domain-containing protein [Lyophyllum atratum]
chr01	AUGUSTUS	exon	2543188	2543360	0	-	.	Parent=SF01g01640.t1
chr01	AUGUSTUS	exon	2543419	2543456	0	-	.	Parent=SF01g01640.t1
chr01	AUGUSTUS	exon	2543518	2543591	0	-	.	Parent=SF01g01640.t1
chr01	AUGUSTUS	exon	2543662	2543784	0	-	.	Parent=SF01g01640.t1
chr01	AUGUSTUS	exon	2543840	2544151	0	-	.	Parent=SF01g01640.t1
chr01	AUGUSTUS	exon	2544217	2544306	0	-	.	Parent=SF01g01640.t1
chr01	AUGUSTUS	exon	2544363	2544881	0	-	.	Parent=SF01g01640.t1
chr01	AUGUSTUS	CDS	2543188	2543360	0.93	-	2	Parent=SF01g01640.t1
chr01	AUGUSTUS	CDS	2543419	2543456	0.92	-	1	Parent=SF01g01640.t1
chr01	AUGUSTUS	CDS	2543518	2543591	0.99	-	0	Parent=SF01g01640.t1
chr01	AUGUSTUS	CDS	2543662	2543784	1	-	0	Parent=SF01g01640.t1
chr01	AUGUSTUS	CDS	2543840	2544151	1	-	0	Parent=SF01g01640.t1
chr01	AUGUSTUS	CDS	2544217	2544306	1	-	0	Parent=SF01g01640.t1
chr01	AUGUSTUS	CDS	2544363	2544881	0.95	-	0	Parent=SF01g01640.t1
chr01	maker	gene	2657891	2659190	0	+	.	ID=SF01g01650;prediction_source=maker_Tmat_RNA-seq:maker-chr01-augustus-gene-26.37-mRNA-1
chr01	maker	mRNA	2657891	2659190	0	+	.	ID=SF01g01650.t1;Parent=SF01g01650;Note=hypothetical protein L208DRAFT_1376203 [Tricholoma matsutake 945]
chr01	maker	exon	2657891	2658291	0	+	.	Parent=SF01g01650.t1
chr01	maker	exon	2658353	2659190	0	+	.	Parent=SF01g01650.t1
chr01	maker	CDS	2657891	2658291	0	+	0	Parent=SF01g01650.t1
chr01	maker	CDS	2658353	2659190	0	+	1	Parent=SF01g01650.t1
chr01	maker	gene	2659921	2661108	0	-	.	ID=SF01g01660;prediction_source=maker_Tmat_RNA-seq:genemark-chr01-processed-gene-26.20-mRNA-1
chr01	maker	mRNA	2659921	2661108	0	-	.	ID=SF01g01660.t1;Parent=SF01g01660;Note=hypothetical protein L208DRAFT_1391178 [Tricholoma matsutake 945]
chr01	maker	exon	2660839	2661108	0	-	.	Parent=SF01g01660.t1
chr01	maker	exon	2660516	2660781	0	-	.	Parent=SF01g01660.t1
chr01	maker	exon	2660245	2660461	0	-	.	Parent=SF01g01660.t1
chr01	maker	exon	2659921	2660187	0	-	.	Parent=SF01g01660.t1
chr01	maker	CDS	2660839	2661108	0	-	0	Parent=SF01g01660.t1
chr01	maker	CDS	2660516	2660781	0	-	0	Parent=SF01g01660.t1
chr01	maker	CDS	2660245	2660461	0	-	1	Parent=SF01g01660.t1
chr01	maker	CDS	2659921	2660187	0	-	0	Parent=SF01g01660.t1
chr01	maker	gene	2661765	2663062	0	+	.	ID=SF01g01670;prediction_source=maker_Tmat_RNA-seq:augustus_masked-chr01-processed-gene-26.30-mRNA-1
chr01	maker	mRNA	2661765	2663062	0	+	.	ID=SF01g01670.t1;Parent=SF01g01670;Note=hypothetical protein L208DRAFT_1391180 [Tricholoma matsutake 945]
chr01	maker	exon	2661765	2662144	0	+	.	Parent=SF01g01670.t1
chr01	maker	exon	2662204	2663062	0	+	.	Parent=SF01g01670.t1
chr01	maker	CDS	2661765	2662144	0	+	0	Parent=SF01g01670.t1
chr01	maker	CDS	2662204	2663062	0	+	1	Parent=SF01g01670.t1
chr01	maker	gene	2706903	2708019	0	+	.	ID=SF01g01680;prediction_source=maker_Tmat_RNA-seq:maker-chr01-augustus-gene-27.0-mRNA-1
chr01	maker	mRNA	2706903	2708019	0	+	.	ID=SF01g01680.t1;Parent=SF01g01680;Note=glycosyltransferase family 8 protein [Tricholoma matsutake 945]
chr01	maker	exon	2706903	2707069	0	+	.	Parent=SF01g01680.t1
chr01	maker	exon	2707122	2708019	0	+	.	Parent=SF01g01680.t1
chr01	maker	CDS	2706903	2707069	0	+	0	Parent=SF01g01680.t1
chr01	maker	CDS	2707122	2708019	0	+	1	Parent=SF01g01680.t1
chr01	maker	gene	2709099	2709539	0	+	.	ID=SF01g01690;prediction_source=maker_Tmat_RNA-seq:genemark-chr01-processed-gene-27.26-mRNA-1
chr01	maker	mRNA	2709099	2709539	0	+	.	ID=SF01g01690.t1;Parent=SF01g01690;Note=ubiquitin related modifier 1 [Tricholoma matsutake 945]
chr01	maker	exon	2709099	2709349	0	+	.	Parent=SF01g01690.t1
chr01	maker	exon	2709395	2709539	0	+	.	Parent=SF01g01690.t1
chr01	maker	CDS	2709099	2709349	0	+	0	Parent=SF01g01690.t1
chr01	maker	CDS	2709395	2709512	0	+	1	Parent=SF01g01690.t1
chr01	maker	gene	2710813	2711782	0	-	.	ID=SF01g01700;prediction_source=maker_Tmat_RNA-seq:genemark-chr01-processed-gene-27.36-mRNA-1
chr01	maker	mRNA	2710813	2711782	0	-	.	ID=SF01g01700.t1;Parent=SF01g01700;Note=hypothetical protein L208DRAFT_1372100 [Tricholoma matsutake 945]
chr01	maker	exon	2711611	2711782	0	-	.	Parent=SF01g01700.t1
chr01	maker	exon	2711280	2711563	0	-	.	Parent=SF01g01700.t1
chr01	maker	exon	2710954	2711231	0	-	.	Parent=SF01g01700.t1
chr01	maker	exon	2710813	2710873	0	-	.	Parent=SF01g01700.t1
chr01	maker	CDS	2711611	2711782	0	-	0	Parent=SF01g01700.t1
chr01	maker	CDS	2711280	2711563	0	-	2	Parent=SF01g01700.t1
chr01	maker	CDS	2710954	2711231	0	-	0	Parent=SF01g01700.t1
chr01	maker	CDS	2710813	2710873	0	-	1	Parent=SF01g01700.t1
chr01	maker	gene	2712093	2713286	0	+	.	ID=SF01g01710;prediction_source=maker_Tmat_RNA-seq:snap_masked-chr01-processed-gene-27.59-mRNA-1
chr01	maker	mRNA	2712093	2713286	0	+	.	ID=SF01g01710.t1;Parent=SF01g01710;Note=hypothetical protein L208DRAFT_1415534 [Tricholoma matsutake 945]
chr01	maker	exon	2712093	2713286	0	+	.	Parent=SF01g01710.t1
chr01	maker	CDS	2712093	2713286	0	+	0	Parent=SF01g01710.t1
chr01	maker	gene	2734084	2735286	0	-	.	ID=SF01g01720;prediction_source=maker_Tmat_RNA-seq:maker-chr01-snap-gene-27.75-mRNA-1
chr01	maker	mRNA	2734084	2735286	0	-	.	ID=SF01g01720.t1;Parent=SF01g01720;Note=TPR-like protein [Tricholoma matsutake 945]
chr01	maker	exon	2734084	2734273	0	-	.	Parent=SF01g01720.t1
chr01	maker	exon	2734337	2734553	0	-	.	Parent=SF01g01720.t1
chr01	maker	exon	2734610	2734755	0	-	.	Parent=SF01g01720.t1
chr01	maker	exon	2734812	2734955	0	-	.	Parent=SF01g01720.t1
chr01	maker	exon	2735021	2735085	0	-	.	Parent=SF01g01720.t1
chr01	maker	exon	2735143	2735286	0	-	.	Parent=SF01g01720.t1
chr01	maker	CDS	2735143	2735272	0	-	0	Parent=SF01g01720.t1
chr01	maker	CDS	2735021	2735085	0	-	2	Parent=SF01g01720.t1
chr01	maker	CDS	2734812	2734955	0	-	0	Parent=SF01g01720.t1
chr01	maker	CDS	2734610	2734755	0	-	0	Parent=SF01g01720.t1
chr01	maker	CDS	2734337	2734553	0	-	1	Parent=SF01g01720.t1
chr01	maker	CDS	2734103	2734273	0	-	0	Parent=SF01g01720.t1
chr01	maker	gene	2736152	2738624	0	-	.	ID=SF01g01730;prediction_source=maker_Tmat_RNA-seq:maker-chr01-augustus-gene-27.19-mRNA-1
chr01	maker	mRNA	2736152	2738624	0	-	.	ID=SF01g01730.t1;Parent=SF01g01730;Note=hypothetical protein L208DRAFT_1415549 [Tricholoma matsutake 945]
chr01	maker	exon	2736152	2736391	0	-	.	Parent=SF01g01730.t1
chr01	maker	exon	2736445	2736498	0	-	.	Parent=SF01g01730.t1
chr01	maker	exon	2736586	2736687	0	-	.	Parent=SF01g01730.t1
chr01	maker	exon	2736740	2737021	0	-	.	Parent=SF01g01730.t1
chr01	maker	exon	2737077	2737210	0	-	.	Parent=SF01g01730.t1
chr01	maker	exon	2737257	2737397	0	-	.	Parent=SF01g01730.t1
chr01	maker	exon	2737452	2737496	0	-	.	Parent=SF01g01730.t1
chr01	maker	exon	2737555	2737686	0	-	.	Parent=SF01g01730.t1
chr01	maker	exon	2737739	2737827	0	-	.	Parent=SF01g01730.t1
chr01	maker	exon	2737921	2737997	0	-	.	Parent=SF01g01730.t1
chr01	maker	exon	2738137	2738429	0	-	.	Parent=SF01g01730.t1
chr01	maker	exon	2738488	2738624	0	-	.	Parent=SF01g01730.t1
chr01	maker	CDS	2738488	2738614	0	-	0	Parent=SF01g01730.t1
chr01	maker	CDS	2738137	2738429	0	-	2	Parent=SF01g01730.t1
chr01	maker	CDS	2737921	2737997	0	-	0	Parent=SF01g01730.t1
chr01	maker	CDS	2737739	2737827	0	-	1	Parent=SF01g01730.t1
chr01	maker	CDS	2737555	2737686	0	-	2	Parent=SF01g01730.t1
chr01	maker	CDS	2737452	2737496	0	-	2	Parent=SF01g01730.t1
chr01	maker	CDS	2737257	2737397	0	-	2	Parent=SF01g01730.t1
chr01	maker	CDS	2737077	2737210	0	-	2	Parent=SF01g01730.t1
chr01	maker	CDS	2736740	2737021	0	-	0	Parent=SF01g01730.t1
[truncated: 149,421 more rows]
